# Supplementary material for: Horizontal Acquisition and Transcriptional Integration of Novel Genes in Mosquito-Associated Spiroplasma
Source: Genome Biol Evol. 2017 Nov 21;9(12):3246–59. doi: 10.1093/gbe/evx244 (PMC5726471; doi:10.1093/gbe/evx244)
Supplement: Supplementary Tables [file evx244_supp.zip]

Archive with 3 entries (3 files):
- table.accession.v04.xlsx
- table.HGT.v01.xlsx
- table.RPKM.v3.xlsx
