# Supplementary material for: Horizontal Acquisition and Transcriptional Integration of Novel Genes in Mosquito-Associated Spiroplasma
Source: Genome Biol Evol. 2017 Nov 21;9(12):3246–59. doi: 10.1093/gbe/evx244 (PMC5726471; doi:10.1093/gbe/evx244)
Supplement: Supplementary Tables [file evx244_supp.zip › table.accession.v04.xlsx]

## Sheet: Genome
Accession_chr	Organism	Length (bp)	%coding	#CDS	#Pseudogene
CP012622	Spiroplasma cantharicola	1179577	90.8	1017	2
CP005076	Spiroplasma diminutum	945296	92.7	858	0
CP005074	Spiroplasma taiwanense	1075140	81.7	973	65
CP006682	Spiroplasma apis	1160554	87.8	997	1
CP006681	Spiroplasma culicicola	1175131	92.2	1071	0
CP013860	Spiroplasma turonicum	1261375	88.3	1066	8
CP012357	Spiroplasma litorale	1225519	88.6	1064	29
CP006934	Spiroplasma sabaudiense	1075953	90	924	7
NC_005364	Mycoplasma mycoides	1211703	81.5	1017	0
NC_006055	Mesoplasma florum	793224	92.7	680	0
CP011856	Spiroplasma eriocheiris	1365714	86	1180	30
CP005077	Spiroplasma chrysopicola	1123322	89	1009	6

## Sheet: ptsG2
Accession_ptsG2	Organism
WP_075057847	Spiroplasma litorale
WP_094049862	Spiroplasma corruscae
WP_075048607	Spiroplasma turonicum
WP_084449292	Spiroplasma helicoides
WP_023788855	Spiroplasma apis
WP_025362676	Spiroplasma culicicola
WP_084514134	Acholeplasma multilocale
WP_027048215	Mesoplasma syrphidae
WP_084340202	Mesoplasma seiffertii
WP_008362684	Mycoplasma feriruminatoris
WP_017698258	Mycoplasma mycoides
WP_036497872	Mycoplasma yeatsii
WP_020834415	Spiroplasma taiwanense
WP_020836100	Spiroplasma diminutum
WP_053945853	Spiroplasma cantharicola
WP_028124436	Entomoplasma melaleucae
WP_027875259	Mesoplasma chauliocola
WP_011183111	Mesoplasma florum
WP_029511985	Mesoplasma grammopterae
AKM53397	Spiroplasma atrichopogonis
WP_047791762	Spiroplasma eriocheiris
WP_016341045	Spiroplasma syrphidicola
WP_016339176	Spiroplasma chrysopicola
WP_052443532	Spiroplasma poulsonii
WP_053390610	Spiroplasma kunkelii
WP_004027753	Spiroplasma melliferum
WP_071937846	Spiroplasma citri

## Sheet: glpF
Accession_glpF	Organism
WP_025250986	Spiroplasma sabaudiense
WP_020836506	Spiroplasma diminutum
WP_026389259	Acholeplasma multilocale
WP_031542463	Mesoplasma photuris
WP_027048260	Mesoplasma syrphidae
WP_027063541	Mesoplasma seiffertii
WP_025251220	Spiroplasma sabaudiense
WP_020834497	Spiroplasma taiwanense
WP_031542091	Mesoplasma photuris
WP_026389180	Acholeplasma multilocale
WP_027048059	Mesoplasma syrphidae
WP_027063223	Mesoplasma seiffertii
WP_034942426	Entomoplasma somnilux
WP_053946387	Spiroplasma cantharicola
WP_027875546	Mesoplasma chauliocola
WP_029511798	Mesoplasma grammopterae
WP_004023858	Mycoplasma agalactiae
WP_013447576	Mycoplasma leachii
WP_013729428	Mycoplasma mycoides
WP_019269232	Mycoplasma capricolum
WP_008363703	Mycoplasma feriruminatoris
WP_015587236	Mycoplasma putrefaciens
WP_042733390	Mycoplasma yeatsii
ARU91435	Spiroplasma clarkii
WP_025734284	Entomoplasma luminosum
WP_084331593	Entomoplasma lucivorax
WP_075048383	Spiroplasma turonicum
ARU90865	Spiroplasma clarkii
WP_023788972	Spiroplasma apis
WP_025362654	Spiroplasma culicicola
WP_016339141	Spiroplasma chrysopicola
WP_016340999	Spiroplasma syrphidicola
WP_016339288	Spiroplasma chrysopicola
WP_016341159	Spiroplasma syrphidicola
WP_040093869	Spiroplasma poulsonii
WP_004027689	Spiroplasma melliferum

## Sheet: glpO
Accession_glpO	Organism
WP_053946389	Spiroplasma cantharicola
WP_025362655	Spiroplasma culicicola
ARU90864	Spiroplasma clarkii
WP_023788973	Spiroplasma apis
WP_027048060	Mesoplasma syrphidae
WP_027063224	Mesoplasma seiffertii
WP_027875545	Mesoplasma chauliocola
WP_029511799	Mesoplasma grammopterae
WP_075048382	Spiroplasma turonicum
WP_024863663	Entomoplasma somnilux
WP_020834496	Spiroplasma taiwanense
WP_031542088	Mesoplasma photuris
WP_028126686	Entomoplasma lucivorax
WP_025734283	Entomoplasma luminosum
WP_004429840	Mycoplasma yeatsii
WP_015587238	Mycoplasma putrefaciens
WP_008363700	Mycoplasma feriruminatoris
WP_036428582	Mycoplasma capricolum
WP_013447578	Mycoplasma leachii
WP_013729426	Mycoplasma mycoides
WP_016341160	Spiroplasma syrphidicola
WP_016339289	Spiroplasma chrysopicola
WP_040093870	Spiroplasma poulsonii
WP_004027690	Spiroplasma melliferum
WP_015344867	Mycoplasma pneumoniae
WP_011264815	Mycoplasma mobile
WP_011077457	Mycoplasma penetrans
WP_085062009	Mycoplasma gallisepticum

## Sheet: sgaT
Accession_sgaT	Organism
WP_020834449	Spiroplasma taiwanense
WP_069117321	Spiroplasma helicoides
WP_025734818	Entomoplasma luminosum
WP_024863680	Entomoplasma somnilux
WP_041159820	Mycoplasma capricolum
WP_013447873	Mycoplasma leachii
WP_013729503	Mycoplasma mycoides
WP_008363805	Mycoplasma feriruminatoris
WP_015587287	Mycoplasma putrefaciens
KIH79330	Spiroplasma poulsonii
WP_004028145	Spiroplasma melliferum
WP_047791732	Spiroplasma eriocheiris
WP_050780363	Mycoplasma pulmonis
ARU91347	Spiroplasma clarkii
WP_020835854	Mycoplasma hyopneumoniae
WP_015287127	Mycoplasma cynos
WP_051790270	Mycoplasma iowae
WP_011077274	Mycoplasma penetrans

## Sheet: treB
Accession_treB	Organism
WP_053946179	Spiroplasma cantharicola
WP_020836467	Spiroplasma diminutum
WP_075048514	Spiroplasma turonicum
WP_075058375	Spiroplasma litorale
WP_023025864	Mesoplasma florum
WP_025250928	Spiroplasma sabaudiense
WP_026389342	Acholeplasma multilocale
WP_083434222	Spiroplasma cantharicola
WP_020836425	Spiroplasma diminutum
WP_023025281	Mesoplasma florum
WP_027875826	Mesoplasma chauliocola
WP_027063189	Mesoplasma seiffertii
WP_011183330	Mesoplasma florum
WP_029511997	Mesoplasma grammopterae
WP_020836450	Spiroplasma diminutum
WP_075048477	Spiroplasma turonicum
WP_094049150	Spiroplasma corruscae
WP_027875366	Mesoplasma chauliocola
WP_023025974	Mesoplasma florum
WP_036237388	Mesoplasma grammopterae
WP_036256559	Mesoplasma syrphidae
WP_036268784	Mesoplasma seiffertii
WP_025363024	Spiroplasma culicicola
ARU92171	Spiroplasma clarkii
WP_013447968	Mycoplasma leachii
WP_020862905	Mycoplasma mycoides
WP_004029103	Spiroplasma melliferum
WP_053391093	Spiroplasma kunkelii
AAP55644	Spiroplasma citri
WP_075048360	Spiroplasma turonicum
WP_075058275	Spiroplasma litorale
WP_094048930	Spiroplasma corruscae
WP_084449212	Spiroplasma helicoides
WP_082236183	Spiroplasma turonicum
ARU91632	Spiroplasma clarkii
WP_023789680	Spiroplasma apis
WP_027048369	Mesoplasma syrphidae
WP_027063427	Mesoplasma seiffertii
WP_020836086	Spiroplasma diminutum
WP_011183425	Mesoplasma florum
WP_027875414	Mesoplasma chauliocola
WP_029511724	Mesoplasma grammopterae
