# Supplementary material for: Horizontal Acquisition and Transcriptional Integration of Novel Genes in Mosquito-Associated Spiroplasma
Source: Genome Biol Evol. 2017 Nov 21;9(12):3246–59. doi: 10.1093/gbe/evx244 (PMC5726471; doi:10.1093/gbe/evx244)
Supplement: Supplementary Tables [file evx244_supp.zip › table.HGT.v01.xlsx]

## Sheet: S_diminutum
Locus_tag	Length	Strand	Gene_name	Product_description
SDIMI_v3c01490	1554	1	treB	PTS system trehalose-specific IIBC component
SDIMI_v3c01500	1449	1	scrB	sucrose-6-phosphate hydrolase
SDIMI_v3c01610	483	1	NA	hypothetical protein
SDIMI_v3c01620	228	1	NA	hypothetical protein
SDIMI_v3c01630	2091	1	ptsG	PTS system glucose-specific IIBC component
SDIMI_v3c02210	696	1	NA	hypothetical protein
SDIMI_v3c02480	705	-1	NA	hypothetical protein
SDIMI_v3c03070	492	1	msrAB	peptide methionine sulfoxide reductase MsrA/MsrB
SDIMI_v3c03510	1314	1	NA	hypothetical protein
SDIMI_v3c03670	708	1	NA	ABC transporter ATP-binding protein
SDIMI_v3c03890	249	1	NA	hypothetical protein
SDIMI_v3c04160	1110	1	NA	hypothetical protein
SDIMI_v3c04360	720	-1	nagB	glucosamine-6-phosphate deaminase
SDIMI_v3c04430	837	-1	NA	dehydrogenase
SDIMI_v3c04440	432	-1	NA	MerR family transcriptional regulator
SDIMI_v3c04500	840	-1	NA	hypothetical protein
SDIMI_v3c04750	444	1	NA	hypothetical protein
SDIMI_v3c04880	1440	-1	NA	6-phospho-beta-glucosidase
SDIMI_v3c04890	1650	-1	treB	PTS system trehalose-specific IIBC component
SDIMI_v3c04900	753	-1	NA	hypothetical protein
SDIMI_v3c04910	480	-1	NA	acetyltransferase, GNAT family
SDIMI_v3c04970	837	1	NA	dehydrogenase
SDIMI_v3c05000	831	-1	NA	GntR family transcriptional regulator
SDIMI_v3c05020	1119	-1	NA	outer surface protein
SDIMI_v3c05030	753	-1	NA	2-keto-3-deoxy-6-phosphogluconate aldolase
SDIMI_v3c05040	1053	-1	NA	L-seryl-tRNA selenocysteine synthase
SDIMI_v3c05050	1107	-1	NA	dihydroorotase
SDIMI_v3c05110	831	1	NA	dehydrogenase
SDIMI_v3c05120	354	-1	NA	hypothetical protein
SDIMI_v3c05130	1626	-1	treA	trehalose-6-phosphate hydrolase
SDIMI_v3c05140	1560	-1	treB	PTS system trehalose-specific IIBC component
SDIMI_v3c05150	948	-1	lacI	LacI family transcriptional regulator
SDIMI_v3c05390	1416	-1	bgl	6-phospho-beta-glucosidase
SDIMI_v3c05400	2607	-1	NA	PTS system beta-glucoside IIABC component
SDIMI_v3c05430	888	-1	dam	adenine specific DNA methyltransferase
SDIMI_v3c05440	696	-1	NA	DNA methylase
SDIMI_v3c05480	783	-1	NA	RpiR family transcriptional regulator
SDIMI_v3c05540	1338	1	mutH	DNA mismatch repair protein MutH
SDIMI_v3c05570	2601	-1	NA	hypothetical protein
SDIMI_v3c05690	1446	1	NA	beta-glucosidase
SDIMI_v3c05700	753	1	glpF	glycerol uptake facilitator protein
SDIMI_v3c07760	270	-1	rpsS	30S ribosomal protein S19
SDIMI_v3c08470	1839	1	NA	ABC transporter ATP-binding protein/permease
SDIMI_v3c08480	1842	1	NA	ABC transporter ATP-binding protein/permease

## Sheet: S_taiwanense
Locus_tag	Length	Strand	Gene_name	Product_description
STAIW_v1c00390	852	1	NA	alcohol dehydrogenase, propanol-preferring
STAIW_v1c00890	1530	1	NA	ribose/galactose ABC transporter ATP-binding protein
STAIW_v1c01840	639	1	NA	sulfatase-modifying factor 1
STAIW_v1c02550	516	1	NA	acetyltransferase
STAIW_v1c04290	555	1	NA	DNA-3-methyladenine glycosidase I
STAIW_v1c04410	726	1	NA	hypothetical protein
STAIW_v1c04580	2115	1	NA	conjugation protein
STAIW_v1c05000	255	1	NA	hypothetical protein
STAIW_v1c05460	399	1	NA	hypothetical protein
STAIW_v1c05470	702	1	NA	ABC transporter ATP-binding protein
STAIW_v1c05610	1335	1	NA	lysophospholipase
STAIW_v1c05620	2295	1	NA	hypothetical protein
STAIW_v1c05630	1605	1	NA	lysophospholipase
STAIW_v1c05660	1905	1	copA	copper transporting ATPase
STAIW_v1c05820	2148	1	NA	hypothetical protein
STAIW_v1c05860	729	1	NA	ABC transporter ATP-binding protein
STAIW_v1c05870	750	1	NA	hypothetical protein
STAIW_v1c06350	699	-1	NA	hypothetical protein
STAIW_v1c06440	363	-1	NA	hypothetical protein
STAIW_v1c06470	678	-1	NA	hypothetical protein
STAIW_v1c06920	666	-1	rpe	ribulose-phosphate 3-epimerase
STAIW_v1c06930	282	-1	sgaB	PTS system ascorbate-specific transporter IIB component
STAIW_v1c06940	1722	-1	sgaT	PTS system ascorbate-specific transporter subunits IIC
STAIW_v1c06950	420	-1	sgaA	PTS system, ascorbate-specific IIA componen
STAIW_v1c06960	774	1	NA	hypothetical protein
STAIW_v1c07020	426	-1	rpiB	ribose-5-phosphate isomerase B
STAIW_v1c07030	675	-1	rpe	ribulose-phosphate 3-epimerase
STAIW_v1c07050	831	1	NA	transcriptional regulator
STAIW_v1c07180	1263	-1	ugpE	sn-glycerol-3-phosphate ABC transporter permease
STAIW_v1c07190	987	-1	ugpA	sn-glycerol-3-phosphate ABC transporter permease
STAIW_v1c07200	1884	-1	ugpC	sn-glycerol-3-phosphate ABC transporter ATP-binding protein
STAIW_v1c07210	930	-1	NA	DHH family protein
STAIW_v1c07300	909	-1	NA	hypothetical protein
STAIW_v1c07520	1509	-1	glpK	glycerol kinase
STAIW_v1c07530	1158	-1	glpO	glycerol-3-phosphate oxidase
STAIW_v1c07540	789	-1	glpF	glycerol uptake facilitator protein
STAIW_v1c07570	555	-1	NA	hypothetical protein
STAIW_v1c07630	363	-1	celC	PTS system cellobiose-specific IIA component
STAIW_v1c07750	942	-1	fruK	1-phosphofructokinase
STAIW_v1c10030	390	-1	rpsK	30S ribosomal protein S11
