# Supplementary material for: Horizontal Acquisition and Transcriptional Integration of Novel Genes in Mosquito-Associated Spiroplasma
Source: Genome Biol Evol. 2017 Nov 21;9(12):3246–59. doi: 10.1093/gbe/evx244 (PMC5726471; doi:10.1093/gbe/evx244)
Supplement: Supplementary Tables [file evx244_supp.zip › table.RPKM.v3.xlsx]

## Sheet: S_diminutum
Locus_tag	RPKM_G+	RPKM_G-	RPKM_ratio	NOISeq_P-value	Start	End	Length	Strand	Gene_name	Product_description
NA	73633.4	75248.4	0.978539	0.341236	84482	84895	414	1	NA	tmRNA
NA	43763.9	64328.5	0.680319	0.945674	283740	284079	340	1	rnpB	RNase P
SDIMI_v3c00010	289.726	224.928	1.28808	0.797135	1	1338	1338	1	dnaA	chromosomal replication initiation protein
SDIMI_v3c00020	296.826	344.16	0.862465	0.679101	1466	2590	1125	1	dnaN	DNA polymerase III subunit beta
SDIMI_v3c00030	240.284	252.769	0.950606	0.278258	2656	4560	1905	1	gyrB	DNA gyrase subunit B
SDIMI_v3c00040	580.962	583.962	0.994862	0.0698315	4580	7012	2433	1	gyrA	DNA gyrase subunit A
SDIMI_v3c00050	723.816	843.629	0.857979	0.801685	7015	8280	1266	1	serS	seryl-tRNA synthetase
SDIMI_v3c00060	136.991	65.7175	2.08454	0.86927	8490	8915	426	1	tadA	tRNA-specific adenosine deaminase
SDIMI_v3c00070	170.075	163.308	1.04144	0.184888	8951	10870	1920	1	dnaX	DNA polymerase III subunits gamma and tau
SDIMI_v3c00080	591.495	601.388	0.983549	0.155	10870	11436	567	1	recR	recombination protein RecR
SDIMI_v3c00090	1080.55	1014.07	1.06556	0.559719	11457	12086	630	1	tmk	thymidylate kinase
SDIMI_v3c00100	147.135	152.721	0.963427	0.155506	12086	12832	747	1	holB	DNA polymerase III subunit delta'
SDIMI_v3c00110	206.097	239.88	0.859169	0.61691	12832	13554	723	1	yabB	methyltransferase
SDIMI_v3c00120	64.5289	63.2358	1.02045	0.0495506	13547	14686	1140	1	tilS	tRNA(Ile)-lysidine synthase
SDIMI_v3c00130	2026.94	1897.68	1.06811	0.635281	14770	16629	1860	1	ftsH	cell division protein FtsH
SDIMI_v3c00140	206.166	212.268	0.971254	0.153034	16719	17570	852	1	hslO	heat shock protein 33
SDIMI_v3c00150	4665.06	3845.1	1.21325	0.888596	17624	18631	1008	1	NA	ABC transporter ATP-binding protein
SDIMI_v3c00160	513.037	455.929	1.12526	0.678989	18729	19043	315	1	NA	hypothetical protein
SDIMI_v3c00170	677.829	781.297	0.867568	0.772921	19043	20029	987	1	dusB	tRNA-dihydrouridine synthase B
SDIMI_v3c00180	955.049	1227.59	0.777989	0.901461	20034	21545	1512	1	lysS	lysyl-tRNA synthetase
SDIMI_v3c00190	836.53	1170.93	0.714415	0.928708	21545	22552	1008	1	asnA	asparagine synthetase AsnA
SDIMI_v3c00200	50.6831	62.757	0.80761	0.38264	22604	23203	600	1	ispD	2-C-methyl-D-erythritol 4-phosphate cytidylyltransferase
SDIMI_v3c00210	1752.13	1733.37	1.01082	0.190899	23329	23850	522	1	rpsF	30S ribosomal protein S6
SDIMI_v3c00220	2547.28	3118.04	0.816948	0.891348	23872	24318	447	1	ssbA	single-strand DNA-binding protein
SDIMI_v3c00230	1153.91	1397.26	0.825834	0.872303	24335	24556	222	1	rpsR	30S ribosomal protein S18
SDIMI_v3c00240	277.307	207.619	1.33566	0.816629	24617	25063	447	1	rplI	50S ribosomal protein L9
SDIMI_v3c00250	399.108	455.214	0.876747	0.694494	25063	26415	1353	1	dnaC	replicative DNA helicase
SDIMI_v3c00260	1024.33	1233.77	0.830245	0.862135	26479	27822	1344	1	NA	hypothetical protein
SDIMI_v3c00270	477.766	748.879	0.637976	0.939494	27855	29117	1263	1	NA	hypothetical protein
SDIMI_v3c00280	156.115	249.271	0.626288	0.879607	29117	29782	666	1	ung	uracil-DNA glycosylase
SDIMI_v3c00290	405.817	421.48	0.962837	0.276404	29798	30703	906	1	NA	hypothetical protein
SDIMI_v3c00300	408.553	455.245	0.897435	0.637135	30721	32052	1332	1	cysS	cysteinyl-tRNA synthetase
SDIMI_v3c00310	855.781	979.265	0.873901	0.777921	32052	32771	720	1	NA	tRNA/rRNA methyltransferase
SDIMI_v3c00320	659.761	745.445	0.885057	0.73882	32796	33428	633	1	NA	hypothetical protein
SDIMI_v3c00330	1340.62	1295.02	1.03521	0.388202	33457	33615	159	1	rpmG	50s ribosomal protein L33
SDIMI_v3c00340	1480.15	1561.9	0.947661	0.547247	33618	34028	411	1	NA	hypothetical protein
SDIMI_v3c00350	2024.8	2310.53	0.876334	0.815506	34040	34669	630	1	nusG	transcription antitermination protein NusG
SDIMI_v3c00360	329.701	299.876	1.09946	0.530955	34735	35247	513	1	NA	peptidyl-prolyl cis-trans isomerase
SDIMI_v3c00370	4952.8	5811.51	0.852239	0.861404	35373	35807	435	1	rplK	50S ribosomal protein L11
SDIMI_v3c00380	5756.95	6235.66	0.92323	0.721236	35810	36496	687	1	rplA	50S ribosomal protein L1
SDIMI_v3c00390	224.472	221.369	1.01402	0.0841573	36561	37358	798	1	NA	HAD-superfamily hydrolase
SDIMI_v3c00400	181.698	271.611	0.668964	0.868933	37446	37814	369	1	NA	MerR family transcriptional regulator
SDIMI_v3c00410	568.153	784.33	0.72438	0.914213	37830	38822	993	1	NA	aldo/keto reductase
SDIMI_v3c00420	2799.06	4477.63	0.625121	0.955506	39099	39599	501	1	rplJ	50S ribosomal protein L10
SDIMI_v3c00430	3240	5445.39	0.594999	0.959045	39666	40031	366	1	rplL	50S ribosomal protein L7/L12
SDIMI_v3c00440	57.3202	89.6736	0.639209	0.68264	40085	40660	576	1	NA	acetyltransferase
SDIMI_v3c00450	1413.06	1738.06	0.81301	0.887865	40841	44656	3816	1	rpoB	DNA-directed RNA polymerase subunit beta
SDIMI_v3c00460	3339.26	3842.69	0.86899	0.832472	44676	48425	3750	1	rpoC	DNA-directed RNA polymerase subunit beta'
SDIMI_v3c00470	1015.02	977.548	1.03833	0.372472	48518	48943	426	1	rpiB	ribose-5-phosphate isomerase B
SDIMI_v3c00480	1141.53	1169.85	0.975792	0.309607	48958	49581	624	1	upp	uracil phosphoribosyltransferase
SDIMI_v3c00490	41.0482	33.0657	1.24141	0.285618	49661	50041	381	1	NA	hypothetical protein
SDIMI_v3c00500	1237.99	867.178	1.4276	0.933034	50085	50858	774	1	atpB	F0F1 ATP synthase subunit A
SDIMI_v3c00510	1831.2	1323.28	1.38384	0.931966	50880	51212	333	1	atpE	F0F1 ATP synthase subunit C
SDIMI_v3c00520	828.954	804.538	1.03035	0.296348	51229	51747	519	1	atpF	F0F1 ATP synthase subunit B
SDIMI_v3c00530	499.67	505.819	0.987844	0.124719	51752	52297	546	1	atpH	F0F1 ATP synthase subunit delta
SDIMI_v3c00540	1209.5	1254.29	0.964286	0.38736	52308	53882	1575	1	atpA	F0F1 ATP synthase subunit alpha
SDIMI_v3c00550	1065.33	1290.86	0.82529	0.869775	53884	54735	852	1	atpG	F0F1 ATP synthase subunit gamma
SDIMI_v3c00560	1430.17	1763.75	0.81087	0.888708	54750	56147	1398	1	atpD	F0F1 ATP synthase subunit beta
SDIMI_v3c00570	1472.22	1921.79	0.766071	0.91573	56147	56434	288	1	atpC	F0F1 ATP synthase subunit epsilon
SDIMI_v3c00580	684.65	693.721	0.986925	0.14882	56445	57374	930	-1	polA	DNA polymerase I
SDIMI_v3c00590	187.257	111.139	1.6849	0.860281	57388	57984	597	-1	NA	hypothetical protein
SDIMI_v3c00600	642.415	818.999	0.784391	0.883876	58146	61049	2904	1	secA	preprotein translocase subunit SecA
SDIMI_v3c00610	59.1692	41.3914	1.4295	0.505169	61190	61375	186	1	NA	hypothetical protein
SDIMI_v3c00620	60.9826	51.2678	1.18949	0.320337	61368	62096	729	1	NA	ABC transporter ATP-binding protein
SDIMI_v3c00630	38.4625	44.956	0.855558	0.238258	62065	63954	1890	1	NA	hypothetical protein
SDIMI_v3c00640	145.684	181.14	0.804261	0.663989	64101	66086	1986	1	uvrB	excinuclease ABC subunit B
SDIMI_v3c00650	400.378	558.632	0.716711	0.900843	66098	68938	2841	1	uvrA	excinuclease ABC subunit A
SDIMI_v3c00660	261.131	383.092	0.68164	0.89191	68931	70028	1098	1	folC	folylpolyglutamate synthase
SDIMI_v3c00670	411.736	500.692	0.822334	0.809944	69991	70692	702	1	NA	hypothetical protein
SDIMI_v3c00680	198.996	149.16	1.33411	0.759888	70747	71676	930	1	hprK	HPr kinase/phosphorylase
SDIMI_v3c00690	171.138	239.862	0.713485	0.824382	71669	73054	1386	1	lgt	prolipoprotein diacylglyceryl transferase
SDIMI_v3c00700	581.409	756.303	0.768751	0.889607	73038	73970	933	1	trxB	thioredoxin reductase
SDIMI_v3c00710	532.786	743.551	0.716542	0.914944	74034	75386	1353	1	lgt	prolipoprotein diacylglyceryl transferase
SDIMI_v3c00720	1457.71	2275.53	0.640603	0.952247	75418	76365	948	1	NA	hypothetical protein
SDIMI_v3c00730	2834.86	4247.9	0.667356	0.948202	76368	76589	222	1	NA	hypothetical protein
SDIMI_v3c00740	19.381	24.0367	0.806309	0.190562	76628	77023	396	-1	NA	hypothetical protein
SDIMI_v3c00750	1925.13	1086.6	1.77171	0.962191	77107	77721	615	1	NA	LemA family protein
SDIMI_v3c00760	282.762	207.736	1.36116	0.830618	77739	78773	1035	1	NA	hypothetical protein
SDIMI_v3c00770	45.1736	35.2326	1.28215	0.340112	78798	79826	1029	1	NA	hypothetical protein
SDIMI_v3c00780	627.505	598.955	1.04767	0.407528	79910	80203	294	1	secG	preprotein translocase subunit SecG
SDIMI_v3c00790	670.527	716.98	0.93521	0.543933	80233	82329	2097	1	rnr	ribonuclease R
SDIMI_v3c00800	1138.77	1277.26	0.89157	0.765449	82344	82784	441	1	smpB	SsrA-binding protein
SDIMI_v3c00810	61.5509	73.0262	0.842861	0.358764	82898	83911	1014	1	NA	hypothetical protein
SDIMI_v3c00820	140.212	91.097	1.53915	0.779775	83953	84393	441	-1	NA	hypothetical protein
SDIMI_v3c00830	59.1525	54.0305	1.0948	0.183427	84939	86894	1956	1	NA	hypothetical protein
SDIMI_v3c00840	457.956	478.308	0.957449	0.334944	86915	88348	1434	1	mgtE	Mg2+ transport protein
SDIMI_v3c00850	339.222	445.952	0.760669	0.85882	88359	89009	651	1	trmB	tRNA (guanine-N(7)-)-methyltransferase
SDIMI_v3c00860	3.67269	10.9041	0.336817	0.307079	89006	89557	552	-1	NA	hypothetical protein
SDIMI_v3c00870	3290.94	1982.62	1.65989	0.958202	89925	91304	1380	1	NA	ribose/galactose ABC transporter substrate-binding protein
SDIMI_v3c00880	818.218	696.69	1.17444	0.809719	91371	92900	1530	1	NA	ribose/galactose ABC transporter ATP-binding protein
SDIMI_v3c00890	560.958	459.432	1.22098	0.826292	92902	94953	2052	1	NA	ribose/galactose ABC transporter permease
SDIMI_v3c00900	1788.85	1453.7	1.23055	0.888764	94943	95848	906	1	NA	ribose/galactose ABC transporter permease
SDIMI_v3c00910	1255.61	1181.65	1.06259	0.570674	95916	96635	720	1	deoD	purine nucleoside phosphorylase
SDIMI_v3c00920	782.058	377.333	2.07259	0.97073	96743	97708	966	1	gcp	DNA-binding/iron metalloprotein/AP endonuclease
SDIMI_v3c00930	500.519	330.026	1.51661	0.918708	97711	98490	780	1	NA	transcriptional regulator
SDIMI_v3c00940	494.046	444.4	1.11172	0.633989	98507	99616	1110	1	NA	hypothetical protein
SDIMI_v3c00950	305.566	406.78	0.751183	0.857079	99682	101043	1362	1	asnC	asparaginyl-tRNA synthetase
SDIMI_v3c00960	480.156	456.916	1.05086	0.37618	101142	102110	969	1	cps	glycosyltransferase
SDIMI_v3c00970	143.533	146.761	0.978003	0.0949438	102123	102803	681	1	NA	hypothetical protein
SDIMI_v3c00980	101.195	108.004	0.936957	0.204382	102796	103977	1182	1	NA	transmembrane protein
SDIMI_v3c00990	244.615	339.119	0.721326	0.860281	104040	106211	2172	1	pcrA	ATP-dependent DNA helicase
SDIMI_v3c01000	2046.52	2257.68	0.906472	0.743708	106300	106563	264	1	ptsH	phosphocarrier protein Hpr
SDIMI_v3c01010	5977.79	5844.33	1.02284	0.327528	107091	108113	1023	1	nrdF	ribonucleoside diphosphate reductase 2 betachain
SDIMI_v3c01020	7763.84	7252.65	1.07048	0.668596	108120	108578	459	1	nrdI	ribonucleotide reductase
SDIMI_v3c01030	5426.66	4874.88	1.11319	0.775337	108582	110747	2166	1	nrdE	ribonucleotide-diphosphate reductase subunit alpha
SDIMI_v3c01040	1109.62	907.329	1.22295	0.869944	111075	111821	747	1	NA	ABC transporter ATP-binding protein
SDIMI_v3c01050	733.131	851.123	0.861369	0.800449	111821	113860	2040	1	NA	hypothetical protein
SDIMI_v3c01060	3668.3	4122.2	0.889888	0.802022	113877	114629	753	1	NA	ABC transporter ATP-binding protein
SDIMI_v3c01070	1261.5	1961.37	0.64317	0.951685	114631	116550	1920	1	NA	hypothetical protein
SDIMI_v3c01080	469.066	448.392	1.04611	0.358427	116642	118702	2061	1	NA	ABC transporter ATP-binding protein/permease
SDIMI_v3c01090	127.378	150.563	0.846012	0.533371	118704	119351	648	1	NA	hypothetical protein
SDIMI_v3c01100	743.167	731.487	1.01597	0.165056	119439	121157	1719	1	ptsI	phosphoenolpyruvate-protein phosphotransferase
SDIMI_v3c01110	1722.83	1403.6	1.22744	0.887472	121281	121757	477	1	crr	PTS system glucose-specific IIA component
SDIMI_v3c01120	68.0499	67.3494	1.0104	0.0297191	121841	122821	981	1	NA	CAAX amino terminal membrane bound protease
SDIMI_v3c01130	179.796	172.703	1.04108	0.189944	122840	123733	894	1	rluC	ribosomal large subunit pseudouridine synthase C
SDIMI_v3c01140	242.876	236.767	1.0258	0.153315	123770	125665	1896	1	NA	hypothetical protein
SDIMI_v3c01150	4.21687	6.15766	0.684816	0.101798	125749	127362	1614	1	NA	hypothetical protein
SDIMI_v3c01160	246.284	303.532	0.811394	0.758539	127374	129368	1995	1	ligA	NAD-dependent DNA ligase
SDIMI_v3c01170	376.205	505.557	0.744138	0.880337	129370	129660	291	1	gatC	glutamyl-tRNA(Gln) amidotransferase subunit C
SDIMI_v3c01180	442.111	642.662	0.687936	0.919663	129662	131131	1470	1	gatA	aspartyl/glutamyl-tRNA amidotransferase subunit A
SDIMI_v3c01190	508.239	791.169	0.64239	0.939831	131124	132563	1440	1	gatB	aspartyl/glutamyl-tRNA amidotransferase subunit B
SDIMI_v3c01200	261.114	228.269	1.14389	0.591854	132592	133287	696	-1	ktrA	potassium uptake protein KtrA
SDIMI_v3c01210	141.928	129.516	1.09584	0.334607	133378	135036	1659	1	ktrB	potassium uptake protein KtrB
SDIMI_v3c01220	150.472	140.899	1.06794	0.255169	135196	137931	2736	1	ctp	cation-transporting ATPase
SDIMI_v3c01230	565.319	659.074	0.857748	0.782584	138018	139838	1821	1	NA	ABC transporter ATP-binding protein/permease
SDIMI_v3c01240	147.126	174.32	0.844	0.57618	140367	140741	375	1	NA	hypothetical protein
SDIMI_v3c01250	18.456	10.9787	1.68108	0.29309	141087	141188	102	1	NA	hypothetical protein
SDIMI_v3c01260	87.4887	49.5757	1.76475	0.732079	141247	142638	1392	1	pyrP	uracil permease
SDIMI_v3c01270	324.692	345.582	0.93955	0.392753	142852	143685	834	1	NA	HAD superfamily hydrolase
SDIMI_v3c01280	1508.19	1669.68	0.903283	0.746629	143699	144004	306	1	trxA	thioredoxin
SDIMI_v3c01290	1033.01	1347.29	0.766728	0.909382	144018	144833	816	1	had	HAD superfamily hydrolase
SDIMI_v3c01300	389.571	459.763	0.847329	0.762697	144963	147380	2418	1	NA	hypothetical protein
SDIMI_v3c01310	164.347	98.8736	1.66219	0.836517	147477	147602	126	1	NA	hypothetical protein
SDIMI_v3c01320	268.696	285.508	0.941116	0.352022	147660	148718	1059	1	potA	spermidine/putrescine ABC transporter ATP-binding protein
SDIMI_v3c01330	185.321	393.134	0.471394	0.955169	148711	149718	1008	1	potB	spermidine/putrescine ABC transporter permease
SDIMI_v3c01340	367.259	692.153	0.530604	0.958933	149685	152795	3111	1	potC	spermidine/putrescine ABC transporter permease
SDIMI_v3c01350	523.653	335.1	1.56268	0.925843	154260	154358	99	1	NA	hypothetical protein
SDIMI_v3c01360	1036.34	1025.93	1.01014	0.117528	154398	157085	2688	1	mgtA	Mg(2+) transport ATPase, P-type
SDIMI_v3c01370	661.436	711.605	0.929498	0.576798	157121	157837	717	-1	NA	hypothetical protein
SDIMI_v3c01380	7.04238	9.50207	0.741141	0.121292	157937	158923	987	1	NA	hypothetical protein
SDIMI_v3c01390	568.516	660.179	0.861154	0.780281	159053	161470	2418	1	leuS	leucyl-tRNA synthetase
SDIMI_v3c01400	1131.99	620.437	1.82451	0.962921	161559	162083	525	1	NA	hypothetical protein
SDIMI_v3c01410	123.393	125.803	0.980846	0.0783708	162165	166025	3861	1	NA	superfamily I DNA/RNA helicase
SDIMI_v3c01420	95.7093	122.018	0.784385	0.59809	166029	168296	2268	1	NA	hypothetical protein
SDIMI_v3c01430	352.263	363.459	0.969195	0.233876	168299	169396	1098	1	NA	hypothetical protein
SDIMI_v3c01440	474.291	498.088	0.952225	0.379775	169406	171214	1809	1	NA	ATPase AAA-2 domain-containing protein
SDIMI_v3c01450	795.3	890.479	0.893114	0.728371	171237	171803	567	1	tpx	thiol peroxidase
SDIMI_v3c01460	146.702	147.755	0.992873	0.037809	171894	173729	1836	1	NA	hypothetical protein
SDIMI_v3c01470	84.7286	141.633	0.598227	0.814213	173726	174571	846	-1	folD	methylenetetrahydrofolate dehydrogenase/methylenetetrahydrofolate cyclohydrolase
SDIMI_v3c01480	344.558	332.885	1.03507	0.23927	174615	176177	1563	1	fhs	formate--tetrahydrofolate ligase
SDIMI_v3c01490	262.128	753.937	0.347679	0.984775	176336	177889	1554	1	treB	PTS system trehalose-specific IIBC component
SDIMI_v3c01500	187.082	813.304	0.230028	0.993764	177876	179324	1449	1	scrB	sucrose-6-phosphate hydrolase
SDIMI_v3c01510	3627.47	2683.69	1.35167	0.92882	179365	180723	1359	-1	nox	NADH oxidase
SDIMI_v3c01520	5.58492	3.27773	1.7039	0.119607	180849	181574	726	1	NA	hypothetical protein
SDIMI_v3c01530	649.646	564.541	1.15075	0.755899	181603	182328	726	1	nagB	glucosamine-6-phosphate deaminase
SDIMI_v3c01540	1867.84	1351.82	1.38173	0.932191	182426	183175	750	1	tpiA	triosephosphate isomerase
SDIMI_v3c01550	2163.15	1758.07	1.23041	0.891685	183186	184007	822	1	NA	HAD family hydrolase
SDIMI_v3c01560	1445.08	1296.5	1.1146	0.758258	184010	185596	1587	1	pgm	phosphoglyceromutase
SDIMI_v3c01570	5.38991	12.5043	0.431046	0.301629	185608	186816	1209	-1	NA	hypothetical protein
SDIMI_v3c01580	61.8501	49.7986	1.242	0.382303	186889	187869	981	-1	ycgT	thioredoxin reductase
SDIMI_v3c01590	50.3532	23.4976	2.14291	0.657472	187938	188354	417	1	NA	hypothetical protein
SDIMI_v3c01600	104.201	56.2876	1.85123	0.790281	188356	188922	567	1	NA	glycoprotease
SDIMI_v3c01610	110.331	91.58	1.20475	0.486685	188933	189415	483	1	NA	hypothetical protein
SDIMI_v3c01620	1438.56	967.569	1.48678	0.943539	189524	189751	228	1	NA	hypothetical protein
SDIMI_v3c01630	6394.65	3631.47	1.7609	0.962472	189790	191880	2091	1	ptsG	PTS system glucose-specific IIBC component
SDIMI_v3c01640	615.376	561.588	1.09578	0.623146	192179	192763	585	1	NA	hypothetical protein
SDIMI_v3c01650	1092.11	1072.68	1.01812	0.237584	192766	194190	1425	1	proS	prolyl-tRNA synthetase
SDIMI_v3c01660	41.6392	37.4301	1.11245	0.160899	194225	195316	1092	-1	NA	Fic family protein
SDIMI_v3c01670	555.372	334.218	1.66171	0.937978	195542	196075	534	1	NA	uncharacterized protein associated with RNAses G and E
SDIMI_v3c01680	209.704	258.063	0.812607	0.728371	196162	197964	1803	1	lepA	GTP-binding protein LepA
SDIMI_v3c01690	403.035	554.693	0.726591	0.894719	197966	198394	429	1	NA	acetyltransferase, GNAT family protein
SDIMI_v3c01700	322.204	304.39	1.05852	0.348764	198633	199583	951	1	NA	hypothetical protein
SDIMI_v3c01710	107.003	117.464	0.910943	0.300955	199649	200506	858	1	NA	hypothetical protein
SDIMI_v3c01720	149.216	196.781	0.758285	0.747135	200481	201170	690	1	NA	zinc metalloprotease
SDIMI_v3c01730	291.555	319.704	0.911953	0.510169	201200	202171	972	1	NA	hypothetical protein
SDIMI_v3c01740	276.302	314.75	0.877846	0.626966	202187	202882	696	1	NA	hypothetical protein
SDIMI_v3c01750	123.613	141.011	0.876618	0.437472	202882	203694	813	1	NA	hypothetical protein
SDIMI_v3c01760	94.6085	127.847	0.740014	0.668933	203710	204159	450	1	NA	hypothetical protein
SDIMI_v3c01770	824.474	1148.76	0.717709	0.926573	204274	206097	1824	1	typA	GTP-binding protein
SDIMI_v3c01780	3815.44	3874.08	0.984865	0.236236	206211	207563	1353	1	eno	enolase
SDIMI_v3c01790	36.8158	40.3327	0.912803	0.139663	207679	208563	885	1	NA	hypothetical protein
SDIMI_v3c01800	228.682	257.785	0.887102	0.552921	208556	208978	423	1	yrrK	Holliday junction resolvase-like protein
SDIMI_v3c01810	553.323	500.729	1.10503	0.631348	209009	209578	570	1	hprT	hypoxanthine-guanine phosphoribosyltransferase
SDIMI_v3c01820	1712.3	1547.71	1.10635	0.747247	209650	210618	969	1	pfkA	6-phosphofructokinase
SDIMI_v3c01830	2623.18	2811.59	0.932988	0.651011	210648	212102	1455	1	pyk	pyruvate kinase
SDIMI_v3c01840	328.63	411.413	0.798785	0.817584	212286	212942	657	1	NA	hypothetical protein
SDIMI_v3c01850	2.19407	2.12088	1.03451	0.00910112	213092	213289	198	1	NA	hypothetical protein
SDIMI_v3c01860	96.3189	110.15	0.874431	0.383539	213415	214071	657	1	NA	hypothetical protein
SDIMI_v3c01870	2119.43	2014.34	1.05217	0.527416	214210	215646	1437	1	pyk	pyruvate kinase
SDIMI_v3c01880	387.13	506.092	0.76494	0.866966	215753	217687	1935	1	thrS	threonyl-tRNA synthetase
SDIMI_v3c01890	711.811	885.373	0.803968	0.870618	217716	218804	1089	1	focA	formate/nitrite transporter
SDIMI_v3c01900	430.706	544.329	0.791261	0.852191	219044	220561	1518	1	arcD	arginine/ornithine antiporter
SDIMI_v3c01910	268.885	326.771	0.822855	0.752584	220610	222418	1809	1	NA	ABC transporter ATP-binding protein/permease
SDIMI_v3c01920	815.12	738.628	1.10356	0.680112	222428	222745	318	1	celC	PTS system cellobiose-specific IIA component
SDIMI_v3c01930	824.355	834.912	0.987355	0.158652	222765	223724	960	1	glk	glucokinase
SDIMI_v3c01940	459.3	396.367	1.15878	0.724831	223794	224969	1176	1	NA	hypothetical protein
SDIMI_v3c01950	1064.9	1201.53	0.886291	0.764382	224971	227163	2193	1	celB	PTS system cellobiose-specific component IIC
SDIMI_v3c01960	2631.66	2974.07	0.884868	0.807697	227185	227484	300	1	celA	PTS system cellobiose-specific component IIB
SDIMI_v3c01970	517.456	516.55	1.00175	0.0239326	227542	228645	1104	1	NA	hypothetical protein
SDIMI_v3c01980	676.872	664.897	1.01801	0.197472	228650	228913	264	1	NA	hypothetical protein
SDIMI_v3c01990	6461.31	4766.56	1.35555	0.930112	229012	230814	1803	1	nagE	PTS system N-acetylglucosamine-specific IIBC component
SDIMI_v3c02000	573.719	724.554	0.791823	0.871629	230865	231074	210	1	NA	hypothetical protein
SDIMI_v3c02010	549.548	681.517	0.80636	0.854045	231083	231760	678	1	NA	hypothetical protein
SDIMI_v3c02020	2603.29	2367.51	1.09959	0.747247	231959	232489	531	1	infC	translation initiation factor IF-3
SDIMI_v3c02030	4572.25	4372.35	1.04572	0.50736	232509	232703	195	1	rpmI	50S ribosomal protein L35
SDIMI_v3c02040	2126.63	2112.68	1.00661	0.125787	232717	233082	366	1	rplT	50S ribosomal protein L20
SDIMI_v3c02050	48.7208	35.7577	1.36252	0.41382	233145	233465	321	1	NA	hypothetical protein
SDIMI_v3c02060	436.283	429.874	1.01491	0.127135	233495	234508	1014	-1	trpS	tryptophanyl-tRNA synthetase
SDIMI_v3c02070	74.7286	79.3211	0.942103	0.153596	234605	235414	810	1	ppnK	inorganic polyphosphate/ATP-NAD kinase
SDIMI_v3c02080	7.24045	9.33189	0.775882	0.105955	235414	235773	360	1	NA	hypothetical protein
SDIMI_v3c02090	885.417	870.061	1.01765	0.218933	235785	236090	306	-1	NA	hypothetical protein
SDIMI_v3c02100	911.638	803.244	1.13495	0.758427	236270	237985	1716	1	NA	metallo-beta-lactamase superfamily hydrolase
SDIMI_v3c02110	803.348	760.459	1.0564	0.486517	238077	241025	2949	1	ftsK	DNA translocase
SDIMI_v3c02120	52.2853	81.2777	0.643292	0.654494	241092	242858	1767	1	uvrC	excinuclease ABC subunit C
SDIMI_v3c02130	356.523	325.435	1.09553	0.530169	242924	243397	474	1	greA	transcription elongation factor GreA
SDIMI_v3c02140	12.3557	14.6507	0.84335	0.111067	243447	244325	879	1	yabC	methyltransferase
SDIMI_v3c02150	36.0752	41.7479	0.86412	0.211517	244366	244650	285	1	NA	hypothetical protein
SDIMI_v3c02160	3348.78	3676.3	0.91091	0.738764	244816	245301	486	1	rplU	50S ribosomal protein L21
SDIMI_v3c02170	3083.22	3469.85	0.888576	0.799326	245305	245616	312	1	NA	hypothetical protein
SDIMI_v3c02180	4654.79	5030.08	0.92539	0.694494	245618	245908	291	1	rpmA	50S ribosomal protein L27
SDIMI_v3c02190	315.978	316.689	0.997756	0.0211798	245958	246803	846	1	NA	hypothetical protein
SDIMI_v3c02200	940.724	962.712	0.97716	0.246798	246814	248169	1356	1	ytjP	dipeptidase PepV
SDIMI_v3c02210	229.905	303.487	0.757544	0.821461	248169	248864	696	1	NA	hypothetical protein
SDIMI_v3c02220	2287.91	2337.29	0.978874	0.293315	249060	249902	843	1	rpsB	30S ribosomal protein S2
SDIMI_v3c02230	3779.25	3999.13	0.945018	0.592135	249914	250789	876	1	tsf	elongation factor Ts
SDIMI_v3c02240	1858.38	2079.01	0.89388	0.776011	250791	251474	684	1	NA	hypothetical protein
SDIMI_v3c02250	12.1453	17.3091	0.701667	0.214157	251648	252577	930	1	NA	hypothetical protein
SDIMI_v3c02260	306.249	328.773	0.931491	0.421124	252649	253362	714	1	pyrH	uridylate kinase
SDIMI_v3c02270	574.488	723.094	0.794486	0.867753	253379	253927	549	1	frr	ribosome recycling factor
SDIMI_v3c02280	56.5444	33.5186	1.68696	0.593596	254067	254801	735	1	NA	hypothetical protein
SDIMI_v3c02290	306.062	352.237	0.868911	0.667079	254871	256367	1497	1	NA	hypothetical protein
SDIMI_v3c02300	5.17175	11.5723	0.446908	0.279213	256427	257938	1512	1	NA	hypothetical protein
SDIMI_v3c02310	2.59514	10.536	0.246312	0.33236	257922	258758	837	1	NA	aldose 1-epimerase family protein
SDIMI_v3c02320	93.8427	98.0109	0.957472	0.131404	258767	259840	1074	-1	ispG	4-hydroxy-3-methylbut-2-en-1-yl diphosphate synthase
SDIMI_v3c02330	21.5673	27.6317	0.780528	0.236404	259971	260816	846	1	NA	hypothetical protein
SDIMI_v3c02340	332.611	347.396	0.957442	0.288034	260835	261575	741	1	scpA	segregation and condensation protein A
SDIMI_v3c02350	729.207	732.079	0.996077	0.0687079	261591	262151	561	1	scpB	chromosome condensation and segregation factor B
SDIMI_v3c02360	670.929	766.227	0.875627	0.75882	262151	262897	747	1	rluB	ribosomal large subunit pseudouridine synthase B
SDIMI_v3c02370	670.854	878.828	0.763351	0.899663	262903	263520	618	1	dck	deoxyadenosine/deoxycytidine kinase
SDIMI_v3c02380	172.074	205.77	0.836245	0.634213	263604	264320	717	1	NA	hypothetical protein
SDIMI_v3c02390	181.646	305.128	0.595311	0.906461	264337	266616	2280	1	NA	hypothetical protein
SDIMI_v3c02400	96.2041	157.152	0.612174	0.824663	266618	267049	432	1	NA	hypothetical protein
SDIMI_v3c02410	195.194	346.507	0.563319	0.92382	267168	267920	753	1	NA	putative chitin deacetylase
SDIMI_v3c02420	47.8268	80.4768	0.594293	0.690169	267920	268246	327	1	NA	hypothetical protein
SDIMI_v3c02430	841.246	814.178	1.03325	0.342921	268402	270090	1689	1	NA	hypothetical protein
SDIMI_v3c02440	568.29	366.442	1.55083	0.928315	270156	272060	1905	-1	pepO	endopeptidase O
SDIMI_v3c02450	139.982	126.529	1.10632	0.360056	272178	273197	1020	1	glpX	fructose 1,6-bisphosphatase II
SDIMI_v3c02460	58.1805	62.804	0.926383	0.164551	273243	274031	789	1	NA	transmembrane protein
SDIMI_v3c02470	728.666	584.236	1.24721	0.863315	274065	274628	564	-1	ppa	inorganic pyrophosphatase
SDIMI_v3c02480	0.616208	0.794203	0.775882	0.023764	274688	275392	705	-1	NA	hypothetical protein
SDIMI_v3c02490	296.416	260.899	1.13614	0.601629	275727	276578	852	1	NA	transmembrane protein
SDIMI_v3c02500	5033.63	3766.96	1.33626	0.927303	276656	277678	1023	1	mreB1	cell shape determining protein MreB
SDIMI_v3c02510	899.715	772.558	1.16459	0.805618	277956	278138	183	-1	NA	hypothetical protein
SDIMI_v3c02520	165.74	187.877	0.882175	0.492978	278230	278907	678	1	NA	hypothetical protein
SDIMI_v3c02530	397.296	511.987	0.775989	0.860225	278927	279589	663	1	cmk	cytidylate kinase
SDIMI_v3c02540	420.982	551.711	0.763048	0.874045	279612	280925	1314	1	engA	GTP-binding protein EngA
SDIMI_v3c02550	1371	1291.98	1.06116	0.575674	280930	281934	1005	1	gpsA	NAD(P)H-dependent glycerol-3-phosphate dehydrogenase
SDIMI_v3c02560	22284.3	16625	1.34041	0.927303	281955	282230	276	1	hupB	DNA-binding protein HU-beta
SDIMI_v3c02570	580.81	656.529	0.884668	0.726067	282282	282833	552	1	NA	putative dnad-like replication protein
SDIMI_v3c02580	0.297961	0.576043	0.517255	0.0306742	282808	283293	486	-1	recU	Holliday junction-specific endonuclease
SDIMI_v3c02590	636.721	469.564	1.35598	0.89764	283377	283706	330	1	NA	DivIVA domain-containing protein
SDIMI_v3c02600	228.242	137.506	1.65987	0.879831	284119	284571	453	1	cinA	competence damage-inducible protein A
SDIMI_v3c02610	532.496	372.469	1.42964	0.90618	284620	285660	1041	1	recA	recombinase A
SDIMI_v3c02620	192.364	134.146	1.43399	0.801798	285686	287509	1824	-1	NA	hypothetical protein
SDIMI_v3c02630	329.575	375.284	0.878201	0.659551	287651	289183	1533	1	NA	hypothetical protein
SDIMI_v3c02640	428.178	516.274	0.829361	0.803933	289240	290583	1344	1	ffh	signal recognition particle protein
SDIMI_v3c02650	1276.41	917.014	1.39192	0.928652	290659	291558	900	-1	NA	hypothetical protein
SDIMI_v3c02660	10.5882	5.71954	1.85123	0.216854	291650	292114	465	1	yydA	rRNA large subunit methyltransferase
SDIMI_v3c02670	227.471	233.297	0.975025	0.148708	292322	293281	960	1	rbgA	ribosomal biogenesis GTPase
SDIMI_v3c02680	258.734	310.694	0.832762	0.724382	293275	293907	633	1	rnhB	ribonuclease HII
SDIMI_v3c02690	600.612	627.57	0.957045	0.373764	293897	295576	1680	1	manB	phosphoglucomutase/phosphomannomutase
SDIMI_v3c02700	1137.6	1368.05	0.831549	0.865393	295686	297017	1332	1	nox	NADH oxidase
SDIMI_v3c02710	1045.35	1364.49	0.766106	0.909663	297032	298681	1650	1	NA	proton/glutamate symporter
SDIMI_v3c02720	8.9914	7.31913	1.22848	0.0899438	298861	299166	306	1	NA	single-stranded DNA-binding protein
SDIMI_v3c02730	3.84619	5.39093	0.713455	0.0865169	299166	299918	753	1	NA	DNA processing/uptake protein
SDIMI_v3c02740	796.94	1008.47	0.790245	0.888933	300131	302047	1917	1	NA	ABC transporter ATP-binding protein/permease
SDIMI_v3c02750	451.913	797.612	0.566582	0.953708	302203	303792	1590	1	NA	ABC transporter ATP-binding protein
SDIMI_v3c02760	230.903	460.749	0.501147	0.956404	303863	305179	1317	1	gid	tRNA (uracil-5-)-methyltransferase Gid
SDIMI_v3c02770	71.6786	149.275	0.480178	0.880337	305199	306794	1596	1	NA	hypothetical protein
SDIMI_v3c02780	239.282	268.519	0.891119	0.554157	307010	307780	771	1	NA	hypothetical protein
SDIMI_v3c02790	54.8677	80.2274	0.683902	0.610506	307806	309056	1251	1	NA	hypothetical protein
SDIMI_v3c02800	1267.73	1500.7	0.844762	0.850618	309366	309752	387	1	rpsP	30S ribosomal protein S16
SDIMI_v3c02810	816.7	1003.98	0.813461	0.870562	309755	310015	261	1	NA	hypothetical protein
SDIMI_v3c02820	512.536	756.449	0.677556	0.928764	310008	310502	495	1	rimM	16S rRNA processing protein rimM
SDIMI_v3c02830	1629.89	2134.67	0.763534	0.918989	310502	311233	732	1	trmD	tRNA (guanine-N(1)-)-methyltransferase
SDIMI_v3c02840	1872.43	2509.86	0.74603	0.925955	311236	311637	402	1	rplS	50S ribosomal protein L19
SDIMI_v3c02850	6.81225	10.536	0.646569	0.169607	311746	312489	744	1	NA	hypothetical protein
SDIMI_v3c02860	203.135	272.18	0.746325	0.815393	312506	312865	360	1	NA	hypothetical protein
SDIMI_v3c02870	325.456	397.958	0.817814	0.790562	312884	314176	1293	1	obgE	GTPase ObgE
SDIMI_v3c02880	634.061	827.005	0.766695	0.894045	314178	314906	729	1	nadE	NH(3)-dependent NAD(+) synthetase
SDIMI_v3c02890	1052.81	599.176	1.75709	0.958146	314989	315480	492	1	NA	hypothetical protein
SDIMI_v3c02900	1110.73	914.217	1.21495	0.864382	315594	315866	273	1	NA	hypothetical protein
SDIMI_v3c02910	375.924	289.662	1.2978	0.83764	315903	317402	1500	1	NA	hypothetical protein
SDIMI_v3c02920	741.479	1034.31	0.716886	0.924888	317384	318496	1113	1	hemN	coproporphyrinogen III oxidase
SDIMI_v3c02930	1764.49	2330.7	0.757066	0.921685	318498	318989	492	1	pncA	pyrazinamidase/nicotinamidase
SDIMI_v3c02940	0.769237	0.557683	1.37935	0.0255618	319052	319804	753	1	NA	hypothetical protein
SDIMI_v3c02950	744.944	530.067	1.40538	0.916966	319941	322088	2148	1	clpB	ATP-dependent Clp protease, ATPase subunit ClpB
SDIMI_v3c02960	764.222	502.001	1.52235	0.936011	322151	323170	1020	1	hrcA	heat-inducible transcription repressor
SDIMI_v3c02970	943.059	636.286	1.48213	0.936348	323173	323775	603	1	grpE	molecular chaperone GrpE (heat shock protein)
SDIMI_v3c02980	777.061	508.277	1.52881	0.936517	323810	325609	1800	1	dnaK	molecular chaperone DnaK
SDIMI_v3c02990	245.071	175.966	1.39272	0.824438	325666	326793	1128	1	dnaJ	molecular chaperone DnaJ
SDIMI_v3c03000	182.329	193.632	0.941628	0.282022	326875	328275	1401	1	NA	hypothetical protein
SDIMI_v3c03010	318.503	439.294	0.725033	0.879382	328287	329414	1128	1	mnmA	tRNA-specific 2-thiouridylase MnmA
SDIMI_v3c03020	1277.31	1463.33	0.872877	0.809157	329463	330092	630	1	NA	hypothetical protein
SDIMI_v3c03030	86.704	147.8	0.586631	0.827416	330138	332213	2076	1	NA	hypothetical protein
SDIMI_v3c03040	179.287	294.157	0.609494	0.899045	332219	333184	966	1	fmt	methionyl-tRNA formyltransferase
SDIMI_v3c03050	1072.05	1295.68	0.827407	0.864045	333279	333836	558	1	efp	elongation factor P
SDIMI_v3c03060	452.341	603.687	0.749298	0.88882	333865	334155	291	1	NA	hypothetical protein
SDIMI_v3c03070	463.271	243.824	1.90002	0.948989	334323	334814	492	1	msrAB	peptide methionine sulfoxide reductase MsrA/MsrB
SDIMI_v3c03080	1786.89	1470.91	1.21482	0.878764	335013	336923	1911	1	NA	hypothetical protein
SDIMI_v3c03090	412.16	479.231	0.860043	0.743146	336994	338001	1008	1	NA	hypothetical protein
SDIMI_v3c03100	639.141	696.885	0.91714	0.614101	338018	339274	1257	1	NA	hypothetical protein
SDIMI_v3c03110	46.4539	100.193	0.463642	0.824888	339298	340254	957	1	NA	hypothetical protein
SDIMI_v3c03120	86.2505	76.6019	1.12596	0.300112	340364	341686	1323	1	NA	hypothetical protein
SDIMI_v3c03130	43.008	49.3131	0.872143	0.228034	341725	342357	633	1	NA	hypothetical protein
SDIMI_v3c03140	452.388	591.598	0.764687	0.878708	342406	343695	1290	1	tig	trigger factor
SDIMI_v3c03150	2836.94	1504	1.88626	0.969045	343794	346169	2376	1	lonA	class III heat-shock ATP-dependent LonA protease
SDIMI_v3c03160	269.878	354.194	0.761949	0.836461	346257	348134	1878	1	NA	ABC transporter ATP-binding protein/permease
SDIMI_v3c03170	99.7804	108.872	0.916493	0.274157	348191	349441	1251	1	yrvN	recombination factor protein RarA
SDIMI_v3c03180	194.564	245.68	0.79194	0.749157	349471	350250	780	1	NA	hypothetical protein
SDIMI_v3c03190	91.0619	61.2198	1.48746	0.657416	350280	352817	2538	-1	NA	hypothetical protein
SDIMI_v3c03200	738.579	714.284	1.03401	0.330337	352934	355384	2451	-1	NA	hypothetical protein
SDIMI_v3c03210	82.3142	56.5783	1.45487	0.613876	355517	360667	5151	1	NA	efflux ABC transporter, permease protein
SDIMI_v3c03220	1135.16	865.851	1.31103	0.907753	360778	361305	528	1	NA	hypothetical protein
SDIMI_v3c03230	328.865	424.66	0.774419	0.845449	361418	366601	5184	1	NA	transmembrane protein
SDIMI_v3c03240	1.36935	1.32367	1.03451	0.00808989	366624	367046	423	-1	NA	hypothetical protein
SDIMI_v3c03250	1296.24	965.51	1.34255	0.917978	367114	367689	576	1	NA	DJ-1 family protein
SDIMI_v3c03260	361.646	483.637	0.747763	0.874213	367846	369192	1347	1	nusA	transcription elongation factor NusA
SDIMI_v3c03270	644.668	892.751	0.722114	0.91809	369199	369468	270	1	ylxR	putative RNA-binding protein
SDIMI_v3c03280	693.583	902.838	0.768226	0.89809	369459	369767	309	1	NA	putative 50S ribosomal protein L7Ae
SDIMI_v3c03290	976.586	1118.17	0.873376	0.795506	369784	371646	1863	1	infB	translation initiation factor IF-2
SDIMI_v3c03300	2024.39	2131.32	0.949827	0.528371	371649	371993	345	1	rbfA	ribosome-binding factor A
SDIMI_v3c03310	5742.17	6332.47	0.906781	0.760787	372024	372701	678	-1	NA	hypothetical protein
SDIMI_v3c03320	27.6692	28.308	0.977433	0.0305618	372801	373517	717	1	rsmE	16S ribosomal RNA methyltransferase RsmE
SDIMI_v3c03330	3.18531	3.43432	0.927491	0.0247191	373520	374701	1182	1	NA	hypothetical protein
SDIMI_v3c03340	8.2438	14.6794	0.561591	0.264775	374703	376037	1335	1	NA	hypothetical protein
SDIMI_v3c03350	450.517	417.299	1.0796	0.512472	376044	376574	531	-1	NA	hypothetical protein
SDIMI_v3c03360	360.298	312.83	1.15174	0.672528	376694	377617	924	1	truB	tRNA pseudouridine synthase B
SDIMI_v3c03370	102.3	100.231	1.02064	0.0705056	377610	378338	729	1	ribC	bifunctional riboflavin kinase/FMN adenylyltransferase
SDIMI_v3c03380	1722.52	2120.12	0.812464	0.891348	378471	378737	267	1	rpsO	30S ribosomal protein S15
SDIMI_v3c03390	5807.57	5074.98	1.14435	0.826124	378888	379439	552	1	NA	hypothetical protein
SDIMI_v3c03400	2783.44	2340.57	1.18922	0.870281	379636	380556	921	1	miaA	tRNA delta(2)-isopentenylpyrophosphate transferase
SDIMI_v3c03410	9532.39	7269.95	1.3112	0.921854	380592	381344	753	1	NA	hypothetical protein
SDIMI_v3c03420	157.339	126.08	1.24793	0.636742	381574	382278	705	1	NA	hypothetical protein
SDIMI_v3c03430	0.914198	0.353481	2.58627	0.0474157	382275	383066	792	-1	NA	putative choline kinase
SDIMI_v3c03440	60.4565	67.2173	0.899419	0.23	383129	383734	606	1	rdgB	dITP/XTP pyrophosphatase
SDIMI_v3c03450	95.1442	159.128	0.597912	0.832921	383747	384265	519	1	cspR	RNA methyltransferase
SDIMI_v3c03460	229.175	371.741	0.616491	0.915	384306	385673	1368	1	NA	ATP-dependent RNA helicase
SDIMI_v3c03470	794.809	861.433	0.922659	0.630506	385740	387284	1545	1	NA	two-component regulator system yien regulator component protein
SDIMI_v3c03480	544.943	613.37	0.888441	0.704101	387304	388971	1668	1	NA	two-component regulator system yiem receptor component protein
SDIMI_v3c03490	991.722	1154.15	0.859269	0.820899	388987	389349	363	1	NA	hypothetical protein
SDIMI_v3c03500	16.4666	18.102	0.909655	0.0816292	389562	390458	897	1	NA	hypothetical protein
SDIMI_v3c03510	42.9798	61.3604	0.700449	0.514101	390477	391790	1314	1	NA	hypothetical protein
SDIMI_v3c03520	31.4833	58.9163	0.534374	0.65382	391793	393802	2010	1	NA	hypothetical protein
SDIMI_v3c03530	4836.58	5195.24	0.930964	0.664494	393983	395518	1536	1	fib	fibril protein
SDIMI_v3c03540	434.427	308.206	1.40953	0.888315	395598	396038	441	1	NA	hypothetical protein
SDIMI_v3c03550	389.19	472.213	0.824183	0.802978	396112	397830	1719	1	NA	hypothetical protein
SDIMI_v3c03560	6.29604	2.53584	2.48282	0.188764	397915	398190	276	1	NA	hypothetical protein
SDIMI_v3c03570	548.428	583.633	0.939679	0.482472	398190	401954	3765	1	secDF	bifunctional preprotein translocase subunit SecD/SecF
SDIMI_v3c03580	4621.18	4488.31	1.0296	0.390281	401968	402480	513	1	apt	adenine phosphoribosyltransferase
SDIMI_v3c03590	865.981	813.371	1.06468	0.535393	402613	404931	2319	1	relA	GTP pyrophosphokinase
SDIMI_v3c03600	70.896	93.3189	0.759718	0.560225	405040	405135	96	1	NA	hypothetical protein
SDIMI_v3c03610	118.9	99.6199	1.19354	0.492472	405681	407435	1755	1	NA	hypothetical protein
SDIMI_v3c03620	986.956	839.679	1.1754	0.823146	407435	408166	732	1	NA	ABC transporter ATP-binding protein
SDIMI_v3c03630	1095.88	771.846	1.41982	0.930169	408329	409147	819	1	NA	hypothetical protein
SDIMI_v3c03640	1186	280.354	4.23035	0.994551	409246	409950	705	1	fruR	DeoR family transcriptional regulator
SDIMI_v3c03650	883.967	213.322	4.14382	0.99309	409955	410893	939	1	fruK	1-phosphofructokinase
SDIMI_v3c03660	950.428	287.836	3.30198	0.988483	410906	413179	2274	1	fruA	PTS system fructose-specific IIABC component
SDIMI_v3c03670	19.226	17.9916	1.06861	0.0594382	413254	413961	708	1	NA	ABC transporter ATP-binding protein
SDIMI_v3c03680	3.12009	1.77412	1.75867	0.0799438	413963	414751	789	1	NA	hypothetical protein
SDIMI_v3c03690	180.074	199.322	0.903433	0.440562	414820	416055	1236	1	hisS	histidyl-tRNA synthetase
SDIMI_v3c03700	281.784	437.361	0.644281	0.915506	416059	417777	1719	1	aspS	aspartyl-tRNA synthetase
SDIMI_v3c03710	551.706	760.389	0.725557	0.911067	417871	418659	789	1	NA	hypothetical protein
SDIMI_v3c03720	5678.17	5700.48	0.996087	0.137584	418799	419077	279	1	NA	hypothetical protein
SDIMI_v3c03730	77.3411	53.2872	1.4514	0.593652	419245	419772	528	1	NA	hypothetical protein
SDIMI_v3c03740	51.2364	74.4071	0.688596	0.583258	419774	421579	1806	1	pepF	oligoendopeptidase F
SDIMI_v3c03750	7.28206	6.6369	1.09721	0.045	421604	422299	696	-1	NA	hypothetical protein
SDIMI_v3c03760	1.243	1.20153	1.03451	0.00758427	422368	423066	699	1	NA	hypothetical protein
SDIMI_v3c03770	41.6392	85.8329	0.48512	0.781236	423312	426041	2730	1	NA	DEAD/DEAH family helicase
SDIMI_v3c03780	1127.78	1475.86	0.764151	0.913258	426067	426618	552	-1	NA	DNA-3-methyladenine glycosidase I
SDIMI_v3c03790	462.193	477.433	0.968077	0.272416	426883	428238	1356	1	NA	hypothetical protein
SDIMI_v3c03800	272.646	238.837	1.14156	0.598539	428271	429584	1314	1	NA	hypothetical protein
SDIMI_v3c03810	106.718	91.8988	1.16125	0.411742	429608	430987	1380	1	NA	hypothetical protein
SDIMI_v3c03820	1021.84	748.133	1.36586	0.917809	431013	431189	177	-1	NA	hypothetical protein
SDIMI_v3c03830	476.531	700.182	0.680582	0.925562	431320	432282	963	-1	guaC	guanosine 5'-monophosphate oxidoreductase
SDIMI_v3c03840	392.401	295.278	1.32892	0.854045	432372	432974	603	-1	acpD	azoreductase
SDIMI_v3c03850	66.8349	68.1946	0.980062	0.0519101	433089	433712	624	1	udk	uridine kinase
SDIMI_v3c03860	249.356	333.344	0.748044	0.841236	433906	435840	1935	1	parE	DNA topoisomerase IV subunit B
SDIMI_v3c03870	443.579	565.621	0.784234	0.86073	435874	436854	981	1	NA	hypothetical protein
SDIMI_v3c03880	417.887	464.474	0.8997	0.623876	436866	439439	2574	1	parC	DNA topoisomerase IV subunit A
SDIMI_v3c03890	1836.57	1769.12	1.03813	0.414157	439557	439805	249	1	NA	hypothetical protein
SDIMI_v3c03900	139.332	128.727	1.08238	0.29073	439842	440264	423	1	NA	hypothetical protein
SDIMI_v3c03910	433.246	456.197	0.94969	0.374326	440245	442452	2208	1	recD	exodeoxyribonuclease V subunit alpha
SDIMI_v3c03920	788.278	555.994	1.41778	0.920955	442671	443813	1143	1	nagA	N-acetylglucosamine-6-phosphate deacetylase
SDIMI_v3c03930	162.156	159.663	1.01561	0.0742697	443803	444378	576	1	NA	hypothetical protein
SDIMI_v3c03940	324.602	374.988	0.865634	0.689213	444371	445351	981	1	NA	oxioreductase
SDIMI_v3c03950	586.662	682.368	0.859744	0.784326	445353	446015	663	1	deoC	deoxyribose-phosphate aldolase
SDIMI_v3c03960	302.782	270.413	1.1197	0.566573	446094	447941	1848	1	NA	hypothetical protein
SDIMI_v3c03970	161.09	120.128	1.34098	0.719551	447989	449758	1770	1	ptsG	PTS system glucose-specific IIBC component
SDIMI_v3c03980	102.066	127.393	0.801191	0.581067	449771	450949	1179	-1	dfp	pantothenate metabolism flavoprotein
SDIMI_v3c03990	1755.26	1625.45	1.07986	0.66309	451072	451236	165	1	rpsU	30S ribosomal protein S21
SDIMI_v3c04000	886.129	662.319	1.33792	0.907416	451320	451889	570	1	NA	hypothetical protein
SDIMI_v3c04010	0.787005	0.507168	1.55176	0.0305618	451956	452507	552	1	ruvA	Holliday junction DNA helicase RuvA
SDIMI_v3c04020	2.75827	3.55501	0.775882	0.0544944	452497	453441	945	1	ruvB	Holliday junction DNA helicase RuvB
SDIMI_v3c04030	240.226	196.132	1.22481	0.706292	453514	454029	516	1	NA	hypothetical protein
SDIMI_v3c04040	798.975	562.084	1.42145	0.922809	454621	455136	516	1	NA	hypothetical protein
SDIMI_v3c04050	100.73	82.2827	1.2242	0.487303	455197	456198	1002	1	NA	hypothetical protein
SDIMI_v3c04060	243.664	260.845	0.934132	0.368596	456170	456982	813	1	NA	hypothetical protein
SDIMI_v3c04070	107.131	112.117	0.955528	0.155562	456995	457828	834	-1	NA	hypothetical protein
SDIMI_v3c04080	41.4624	45.1639	0.918042	0.141124	457919	458854	936	1	NA	hypothetical protein
SDIMI_v3c04090	374.028	294.074	1.27188	0.821966	458899	459483	585	1	yqeG	putative phosphatase HAD-superfamily/subfamily IIIa protein
SDIMI_v3c04100	314.477	297.629	1.05661	0.339438	459470	460768	1299	1	yqeH	GTP-binding protein YqeH
SDIMI_v3c04110	983.565	924.351	1.06406	0.548933	460858	463407	2550	1	NA	endo-beta-N-acetylglucosaminidase
SDIMI_v3c04120	920.676	949.146	0.970004	0.309888	463412	464104	693	1	NA	ABC transporter ATP-binding protein
SDIMI_v3c04130	109.626	149.507	0.733251	0.716067	464094	464945	852	1	NA	ABC transporter ATP-binding protein
SDIMI_v3c04140	1666.58	1529.01	1.08998	0.688258	465026	465988	963	1	glk	glucokinase
SDIMI_v3c04150	242.833	276.367	0.878661	0.596404	466020	466214	195	1	NA	hypothetical protein
SDIMI_v3c04160	163.856	107.317	1.52684	0.806067	466329	467438	1110	1	NA	hypothetical protein
SDIMI_v3c04170	902.481	818.603	1.10246	0.689101	467542	469509	1968	1	tkt	transketolase
SDIMI_v3c04180	2869.73	3062.27	0.937126	0.622247	469563	469781	219	1	NA	hypothetical protein
SDIMI_v3c04190	1719.34	2116.81	0.812231	0.891348	469905	470582	678	1	NA	hypothetical protein
SDIMI_v3c04200	458.116	468.661	0.977501	0.185899	470617	471429	813	-1	plsY	glycerol-3-phosphate acyltransferase PlsY
SDIMI_v3c04210	2.3288	1.22788	1.8966	0.0725281	471564	472247	684	1	NA	hypothetical protein
SDIMI_v3c04220	3.86157	1.86638	2.06902	0.112697	472260	472559	300	1	NA	hypothetical protein
SDIMI_v3c04230	200.864	199.969	1.00448	0.034382	472711	473361	651	1	NA	hypothetical protein
SDIMI_v3c04240	189.834	211.144	0.899073	0.464101	473374	474087	714	1	NA	ABC transporter ATP-binding protein
SDIMI_v3c04250	33.6801	33.0067	1.0204	0.0316854	474087	475019	933	1	NA	hypothetical protein
SDIMI_v3c04260	66.8736	68.5311	0.975814	0.0648315	475235	475522	288	1	NA	hypothetical protein
SDIMI_v3c04270	95.4016	112.957	0.844586	0.460056	475509	476399	891	1	ribC/ribF	riboflavin kinase/FAD synthetase
SDIMI_v3c04280	196.137	261.847	0.749052	0.80764	476630	478144	1515	1	NA	hypothetical protein
SDIMI_v3c04290	267.721	313.329	0.85444	0.686348	478222	479127	906	1	nfo	endonuclease IV
SDIMI_v3c04300	1.3502	1.30516	1.03451	0.00808989	479152	479580	429	-1	NA	hypothetical protein
SDIMI_v3c04310	422.135	410.081	1.02939	0.223596	479646	480611	966	1	NA	hypothetical protein
SDIMI_v3c04320	856.606	754.908	1.13472	0.753315	480651	481052	402	1	nusB	transcription antitermination protein NusB
SDIMI_v3c04330	51.0001	45.057	1.1319	0.21427	481067	482551	1485	1	NA	hypothetical protein
SDIMI_v3c04340	207.148	217.265	0.953434	0.247303	482570	483835	1266	1	xseA	exodeoxyribonuclease VII large subunit
SDIMI_v3c04350	68.1454	113.904	0.598271	0.771011	483840	484043	204	1	NA	hypothetical protein
SDIMI_v3c04360	147.424	83.4038	1.76759	0.836629	484069	484788	720	-1	nagB	glucosamine-6-phosphate deaminase
SDIMI_v3c04370	20.2365	21.3397	0.948301	0.0528652	485049	486701	1653	1	dxs	1-deoxy-D-xylulose-5-phosphate synthase
SDIMI_v3c04380	5.77311	17.2066	0.335517	0.418876	486689	487591	903	1	NA	hypothetical protein
SDIMI_v3c04390	48.622	95.7029	0.508051	0.790281	487606	488427	822	1	yqxC	rRNA methyltransferase
SDIMI_v3c04400	126.477	189.783	0.66643	0.822247	488387	489721	1335	1	dinB	DNA polymerase IV
SDIMI_v3c04410	185.544	272.901	0.679895	0.863652	489737	490351	615	1	NA	hypothetical protein
SDIMI_v3c04420	922.009	779.798	1.18237	0.82764	490474	491214	741	1	NA	hypothetical protein
SDIMI_v3c04430	288.753	324.442	0.889998	0.595787	491251	492087	837	-1	NA	short-chain dehydrogenase/reductase
SDIMI_v3c04440	63.0187	81.006	0.777951	0.492472	492164	492595	432	-1	NA	MerR family transcriptional regulator
SDIMI_v3c04450	38.2656	40.6155	0.942143	0.0932022	492600	493178	579	-1	coaE	dephospho-CoA kinase
SDIMI_v3c04460	61.909	58.8152	1.0526	0.110393	493243	494739	1497	-1	NA	hypothetical protein
SDIMI_v3c04470	66.706	59.6204	1.11884	0.241742	495086	495517	432	-1	NA	hypothetical protein
SDIMI_v3c04480	50.3458	47.1612	1.06753	0.116685	495795	496073	279	-1	NA	hypothetical protein
SDIMI_v3c04490	41.237	31.2093	1.3213	0.344888	496095	496547	453	-1	NA	hypothetical protein
SDIMI_v3c04500	1212.95	789.544	1.53626	0.946461	496638	497477	840	-1	NA	hypothetical protein
SDIMI_v3c04510	0.778543	1.50514	0.517255	0.0547753	498227	498412	186	-1	NA	hypothetical protein
SDIMI_v3c04520	1.37913	2.66625	0.517255	0.0803933	498798	498902	105	-1	NA	hypothetical protein
SDIMI_v3c04530	0.626879	0.302983	2.06902	0.0328652	498930	499160	231	-1	NA	hypothetical protein
SDIMI_v3c04540	2.21082	1.06854	2.06902	0.0768539	499160	499552	393	-1	NA	hypothetical protein
SDIMI_v3c04550	1.24567	2.40823	0.517255	0.0758427	499949	500413	465	-1	NA	hypothetical protein
SDIMI_v3c04560	4.59711	2.22188	2.06902	0.129438	500562	500687	126	-1	NA	hypothetical protein
SDIMI_v3c04570	180.42	156.921	1.14975	0.516742	500829	501869	1041	-1	NA	hypothetical protein
SDIMI_v3c04580	208.649	147.504	1.41453	0.80764	501882	502160	279	-1	NA	hypothetical protein
SDIMI_v3c04590	2934.51	1194.85	2.45597	0.985225	502281	502586	306	-1	NA	hypothetical protein
SDIMI_v3c04600	50.9025	36.4792	1.39539	0.444775	502679	503173	495	-1	NA	hypothetical protein
SDIMI_v3c04610	1240.28	1098.76	1.1288	0.76691	503260	504714	1455	-1	NA	hypothetical protein
SDIMI_v3c04620	62.538	65.5873	0.953508	0.109551	504735	505688	954	-1	holA	DNA polymerase III subunit delta
SDIMI_v3c04630	442.77	414.751	1.06756	0.445955	505818	506060	243	1	rpsT	30S ribosomal protein S20
SDIMI_v3c04640	1.67409	2.4948	0.671033	0.0556742	506089	508164	2076	-1	NA	DNA uptake protein
SDIMI_v3c04650	NA	NA	#VALUE!	NA	508121	508657	537	-1	NA	hypothetical protein
SDIMI_v3c04660	136.837	132.114	1.03575	0.139045	508722	511373	2652	-1	valS	valyl-tRNA synthetase
SDIMI_v3c04670	11.4278	5.60573	2.03859	0.255	511769	512617	849	-1	NA	hypothetical protein
SDIMI_v3c04680	14.4481	9.20492	1.5696	0.221629	512721	513602	882	-1	NA	hypothetical protein
SDIMI_v3c04690	178.872	132.332	1.35169	0.747191	513586	514482	897	-1	NA	hypothetical protein
SDIMI_v3c04700	999.584	645.844	1.54772	0.943876	514575	514934	360	-1	NA	hypothetical protein
SDIMI_v3c04710	608.606	417.219	1.45872	0.917584	515098	515664	567	-1	NA	hypothetical protein
SDIMI_v3c04720	521.281	452.478	1.15206	0.730337	515693	516634	942	-1	NA	ABC transporter ATP-binding protein
SDIMI_v3c04730	114.99	112.349	1.02351	0.083427	516639	518396	1758	-1	NA	transmembrane protein
SDIMI_v3c04740	540.346	430.771	1.25437	0.846461	518401	520299	1899	-1	NA	hypothetical protein
SDIMI_v3c04750	7.17522	5.6748	1.2644	0.0835393	520728	521171	444	1	NA	hypothetical protein
SDIMI_v3c04760	2378.14	1038.81	2.2893	0.983371	521209	523302	2094	-1	NA	hypothetical protein
SDIMI_v3c04770	2913.25	1285.49	2.26625	0.983202	523318	524445	1128	-1	NA	lipolytic enzyme, GDSL family
SDIMI_v3c04780	2041.91	850.222	2.40163	0.984888	524445	525377	933	-1	NA	hypothetical protein
SDIMI_v3c04790	535.122	574.385	0.931643	0.51927	525810	528701	2892	-1	ctp	cation-transporting ATPase
SDIMI_v3c04800	445.258	242.743	1.83428	0.942753	528803	530032	1230	-1	glyA	serine hydroxymethyltransferase
SDIMI_v3c04810	15.1705	14.6644	1.03451	0.0291573	530186	530290	105	-1	NA	hypothetical protein
SDIMI_v3c04820	6.18842	1.99399	3.10353	0.205393	530356	530706	351	-1	NA	hypothetical protein
SDIMI_v3c04830	6.38863	5.48935	1.16382	0.0580899	530863	531066	204	-1	NA	hypothetical protein
SDIMI_v3c04840	1.24406	0.96205	1.29314	0.0305618	531030	531611	582	-1	NA	hypothetical protein
SDIMI_v3c04850	3.44783	3.33282	1.03451	0.0116292	531589	531714	126	-1	NA	hypothetical protein
SDIMI_v3c04860	1324.96	1559.32	0.849703	0.844551	531865	532365	501	-1	NA	anaerobic ribonucleoside-triphosphate reductase activating protein
SDIMI_v3c04870	736.658	864.188	0.852427	0.813427	532365	534488	2124	-1	nrdD	anaerobic ribonucleoside-triphosphate reductase
SDIMI_v3c04880	113.233	124.425	0.910045	0.317978	534658	536097	1440	-1	NA	6-phospho-beta-glucosidase
SDIMI_v3c04890	63.8915	63.5417	1.0055	0.0192697	536099	537748	1650	-1	treB	PTS system trehalose-specific IIBC component
SDIMI_v3c04900	10.0001	11.8972	0.840539	0.0961236	537823	538575	753	-1	NA	hypothetical protein
SDIMI_v3c04910	14.1792	21.58	0.657053	0.286629	538620	539099	480	-1	NA	acetyltransferase, GNAT family
SDIMI_v3c04920	334.881	713.354	0.469445	0.97073	539156	540070	915	-1	scrK	fructokinase
SDIMI_v3c04930	558.492	1127.83	0.495192	0.973876	540075	541526	1452	-1	scrB	sucrose-6-phosphate hydrolase
SDIMI_v3c04940	749.126	1533.89	0.488383	0.975337	541553	543388	1836	-1	scrA	PTS system sucrose-specific IIABC component
SDIMI_v3c04950	340.374	832.461	0.408876	0.982022	543416	544114	699	-1	NA	hypothetical protein
SDIMI_v3c04960	827.418	1554.56	0.532251	0.968034	544155	545828	1674	-1	scrA	PTS system sucrose-specific IIABC component
SDIMI_v3c04970	139398	153139	0.910268	0.762303	546466	547302	837	1	NA	short-chain dehydrogenase/reductase
SDIMI_v3c04980	232.994	318.989	0.730413	0.848202	547412	547723	312	-1	celC	PTS system cellobiose-specific IIA component
SDIMI_v3c04990	60.0109	93.0667	0.644816	0.687135	547725	548279	555	-1	NA	hypothetical protein
SDIMI_v3c05000	10.804	39.9216	0.270631	0.692472	548290	549120	831	-1	NA	GntR family transcriptional regulator
SDIMI_v3c05010	12.4567	52.68	0.236459	0.777303	549131	550339	1209	-1	NA	gluconate kinase
SDIMI_v3c05020	30.9288	98.4477	0.314165	0.871236	550332	551450	1119	-1	NA	outer surface protein
SDIMI_v3c05030	62.5005	181.805	0.343779	0.93264	551443	552195	753	-1	NA	2-keto-3-deoxy-6-phosphogluconate aldolase
SDIMI_v3c05040	32.3173	102.491	0.315317	0.877978	552200	553252	1053	-1	NA	L-seryl-tRNA selenocysteine synthase
SDIMI_v3c05050	26.424	75.7426	0.348866	0.815506	553242	554348	1107	-1	NA	dihydroorotase
SDIMI_v3c05060	3.75752	5.02916	0.747146	0.0744944	554351	554851	501	-1	NA	hypothetical protein
SDIMI_v3c05070	20.1124	37.5868	0.535091	0.520506	554829	555260	432	-1	NA	hypothetical protein
SDIMI_v3c05080	25.9514	40.6389	0.638586	0.459944	555264	555542	279	-1	NA	hypothetical protein
SDIMI_v3c05090	115.517	152.84	0.755806	0.694888	555544	556947	1404	-1	celB	PTS system cellobiose-specific component IIC
SDIMI_v3c05100	121.157	129.247	0.937408	0.227697	556947	557246	300	-1	NA	hypothetical protein
SDIMI_v3c05110	64.1272	63.504	1.00981	0.0274157	557378	558208	831	1	NA	short-chain dehydrogenase/reductase
SDIMI_v3c05120	287.982	153.818	1.87222	0.922528	558245	558598	354	-1	NA	hypothetical protein
SDIMI_v3c05130	2475.65	962.028	2.57336	0.986067	558598	560223	1626	-1	treA	trehalose-6-phosphate hydrolase
SDIMI_v3c05140	4088.62	1489.69	2.74461	0.987135	560237	561796	1560	-1	treB	PTS system trehalose-specific IIBC component
SDIMI_v3c05150	30.5504	32.9274	0.927811	0.100562	561852	562799	948	-1	treR	trehalose operon repressor
SDIMI_v3c05160	567.238	569.758	0.995578	0.0642135	562921	563958	1038	-1	NA	NADH:flavin oxidoreductase/NADH oxidase
SDIMI_v3c05170	397.722	340.873	1.16677	0.718933	563980	564843	864	-1	NA	HAD family hydrolase
SDIMI_v3c05180	714.212	228.545	3.12504	0.985562	565095	565742	648	1	NA	Nitroreductase
SDIMI_v3c05190	630.446	640.442	0.984391	0.155899	565810	566400	591	-1	engB	GTP-binding protein YsxC
SDIMI_v3c05200	1014.11	902.947	1.12311	0.750787	566422	566745	324	-1	NA	hypothetical protein
SDIMI_v3c05210	1.29757	2.25771	0.574728	0.0632022	566795	567352	558	-1	NA	hypothetical protein
SDIMI_v3c05220	2.71178	0.786395	3.44837	0.113539	567355	567888	534	-1	NA	hypothetical protein
SDIMI_v3c05230	959.236	748.456	1.28162	0.893539	568056	568643	588	-1	NA	NADPH dehydrogenase
SDIMI_v3c05240	266.694	438.713	0.6079	0.926854	568705	571395	2691	-1	NA	hypothetical protein
SDIMI_v3c05250	104.358	159.579	0.653959	0.801629	571417	574194	2778	-1	NA	hypothetical protein
SDIMI_v3c05260	155.5	143.11	1.08657	0.325843	575374	575820	447	-1	NA	hypothetical protein
SDIMI_v3c05270	95.1361	91.1487	1.04375	0.126742	575835	576350	516	-1	NA	hypothetical protein
SDIMI_v3c05280	1463.36	1388.82	1.05367	0.541236	576750	577745	996	1	yqkD	hydrolase
SDIMI_v3c05290	37302	26763	1.39379	0.936685	577943	578179	237	-1	NA	hypothetical protein
SDIMI_v3c05300	24.6833	21.4739	1.14946	0.13618	578289	578816	528	-1	NA	hypothetical protein
SDIMI_v3c05310	57.5128	27.3007	2.10664	0.688596	578901	580592	1692	-1	treB	PTS system trehalose-specific IIBC component
SDIMI_v3c05320	70.8097	12.0246	5.88875	0.857809	580597	581958	1362	-1	bgl	6-phospho-beta-glucosidase
SDIMI_v3c05330	26.1541	10.0383	2.60543	0.514326	582077	582829	753	1	NA	hypothetical protein
SDIMI_v3c05340	367.025	248.398	1.47757	0.890112	582859	583683	825	-1	NA	aldo/keto reductase
SDIMI_v3c05350	212.919	262.495	0.811137	0.732697	583891	584868	978	-1	NA	hypothetical protein
SDIMI_v3c05360	105.542	89.9861	1.17287	0.427416	584923	585678	756	-1	NA	hypothetical protein
SDIMI_v3c05370	2.21082	3.73988	0.591148	0.0879213	585762	586547	786	-1	NA	hypothetical protein
SDIMI_v3c05380	0.727683	0.117235	6.20706	0.0506742	586648	587244	597	-1	NA	hypothetical protein
SDIMI_v3c05390	179.989	242.688	0.741644	0.801629	587479	588894	1416	-1	bgl	6-phospho-beta-glucosidase
SDIMI_v3c05400	144.365	126.877	1.13783	0.438764	588896	591502	2607	-1	NA	PTS system beta-glucoside IIABC component
SDIMI_v3c05410	25.4154	23.2345	1.09387	0.0988202	591605	592339	735	-1	NA	hypothetical protein
SDIMI_v3c05420	116.516	159.84	0.728952	0.737022	593378	595153	1776	-1	NA	hypothetical protein
SDIMI_v3c05430	41.9098	44.7678	0.936158	0.110112	595163	596050	888	-1	dam	adenine specific DNA methyltransferase
SDIMI_v3c05440	350.579	374.482	0.93617	0.43191	596040	596735	696	-1	NA	DNA methylase
SDIMI_v3c05450	113.388	119.07	0.952284	0.170674	596836	598107	1272	-1	NA	hypothetical protein
SDIMI_v3c05460	100.548	133.158	0.755108	0.661067	598553	599455	903	-1	murQ	N-acetylmuramic acid 6-phosphate etherase
SDIMI_v3c05470	66.0576	105.589	0.625609	0.735618	599469	601202	1734	-1	murP	PTS system N-acetylmuramic acid-specific EIIBC component
SDIMI_v3c05480	34.2141	29.1398	1.17414	0.196629	601295	602077	783	-1	NA	RpiR family transcriptional regulator
SDIMI_v3c05490	198.75	555.014	0.3581	0.979213	602355	603554	1200	-1	NA	hypothetical protein
SDIMI_v3c05500	492.089	1088.68	0.452006	0.980449	603555	604664	1110	-1	NA	hypothetical protein
SDIMI_v3c05510	319.029	544.939	0.585439	0.940393	604795	606084	1290	-1	alaS	alanyl-tRNA synthetase
SDIMI_v3c05520	177.412	365.704	0.485125	0.949326	606161	607528	1368	-1	ykbA	amino acid permease
SDIMI_v3c05530	101.043	235.746	0.428608	0.937921	607518	608546	1029	-1	NA	putative hydrolase
SDIMI_v3c05540	18.1823	33.1638	0.548258	0.475281	608751	610088	1338	1	mutH	DNA mismatch repair protein MutH
SDIMI_v3c05550	16142.7	14122	1.14309	0.826966	610151	611071	921	-1	NA	hypothetical protein
SDIMI_v3c05560	284.791	334.301	0.851899	0.701629	611250	611759	510	-1	NA	hypothetical protein
SDIMI_v3c05570	122.818	182.009	0.674787	0.810169	612281	614881	2601	-1	NA	hypothetical protein
SDIMI_v3c05580	22.7557	21.2189	1.07242	0.0700562	614874	616133	1260	-1	ydiP	DNA-methyltransferase
SDIMI_v3c05590	106.651	152.611	0.698841	0.755955	616193	619228	3036	-1	NA	type III restriction enzyme, res subunit
SDIMI_v3c05600	43.2762	63.2852	0.683828	0.543202	619307	619567	261	-1	NA	hypothetical protein
SDIMI_v3c05610	362.785	490.006	0.740367	0.878876	619623	620477	855	-1	NA	glucokinase
SDIMI_v3c05620	239.181	296.335	0.80713	0.761011	620501	621235	735	-1	NA	methyltransferase
SDIMI_v3c05630	294.006	422.056	0.696605	0.891798	621248	621511	264	-1	NA	hypothetical protein
SDIMI_v3c05640	84.3353	92.4385	0.912339	0.253034	621564	622358	795	-1	NA	hypothetical protein
SDIMI_v3c05650	344.53	432.777	0.796092	0.826798	622656	623309	654	-1	mtn	5'-methylthioadenosine/S-adenosylhomocysteine nucleosidase
SDIMI_v3c05660	235.133	331.602	0.709082	0.867247	623317	624411	1095	-1	nadD	nicotinic acid mononucleotide adenylyltransferase
SDIMI_v3c05670	197.636	227.75	0.867773	0.579045	624416	625273	858	-1	NA	HAD family hydrolase
SDIMI_v3c05680	7.18199	6.78096	1.05914	0.0268539	625343	627076	1734	-1	NA	hypothetical protein
SDIMI_v3c05690	57.9837	104.742	0.553587	0.780899	627274	628719	1446	1	NA	beta-glucosidase
SDIMI_v3c05700	14.2309	31.602	0.450316	0.530618	628745	629497	753	1	glpF	glycerol uptake facilitator protein
SDIMI_v3c05710	70.8589	84.8145	0.835458	0.407978	629540	631366	1827	-1	NA	PTS system beta-glucoside-specific transporter subunit IIABC
SDIMI_v3c05720	17.8117	22.2106	0.801946	0.183202	631473	632285	813	-1	NA	hypothetical protein
SDIMI_v3c05730	51.8016	95.0259	0.545131	0.767191	632304	632549	246	-1	NA	hypothetical protein
SDIMI_v3c05740	6.96197	12.7865	0.544479	0.248258	632909	633532	624	-1	NA	hypothetical protein
SDIMI_v3c05750	977.049	973	1.00416	0.0817416	633626	636793	3168	-1	NA	hypothetical protein
SDIMI_v3c05760	45.8695	59.0332	0.777012	0.410843	636949	637491	543	-1	NA	hypothetical protein
SDIMI_v3c05770	341.782	296.127	1.15417	0.672584	637583	639850	2268	-1	NA	hypothetical protein
SDIMI_v3c05780	330.538	172.621	1.91482	0.933989	639893	640621	729	-1	NA	hypothetical protein
SDIMI_v3c05790	52.033	51.5626	1.00912	0.0230899	640742	641626	885	1	ispH	4-hydroxy-3-methylbut-2-enyl diphosphate reductase
SDIMI_v3c05800	602.187	576.64	1.0443	0.366124	641654	642448	795	-1	NA	hypothetical protein
SDIMI_v3c05810	554.893	506.215	1.09616	0.60882	642441	643136	696	-1	trmK	tRNA: m1A22 methyltransferase
SDIMI_v3c05820	927.214	857.166	1.08172	0.617022	643138	644529	1392	-1	rpoD	RNA polymerase sigma factor RpoD
SDIMI_v3c05830	254.695	269.707	0.944337	0.31882	644529	646481	1953	-1	dnaG	DNA primase
SDIMI_v3c05840	468.512	400.084	1.17103	0.753258	646498	647865	1368	-1	glyS	glycyl-tRNA synthetase
SDIMI_v3c05850	366.738	390.795	0.938441	0.417416	647969	648751	783	-1	recO	DNA repair protein recO
SDIMI_v3c05860	896.116	884.669	1.01294	0.163539	648760	649662	903	-1	era	GTP-binding protein Era
SDIMI_v3c05870	413.143	386.869	1.06791	0.434438	649675	650817	1143	-1	NA	hypothetical protein
SDIMI_v3c05880	122.579	120.128	1.02041	0.0794944	650851	651534	684	-1	NA	hypothetical protein
SDIMI_v3c05890	393.221	379.914	1.03503	0.255449	651587	652324	738	-1	NA	hypothetical protein
SDIMI_v3c05900	313.552	276.457	1.13418	0.611124	652344	653063	720	-1	NA	hypothetical protein
SDIMI_v3c05910	137.058	168.928	0.811339	0.635899	653075	653485	411	-1	cdd	cytidine deaminase
SDIMI_v3c05920	46.508	35.0797	1.32578	0.377079	653499	653909	411	-1	NA	diacylglycerol kinase
SDIMI_v3c05930	42.4651	47.5454	0.893148	0.188427	653981	654454	474	-1	yqfG	metalloprotease
SDIMI_v3c05940	0.191546	0.370313	0.517255	0.0238764	654470	654847	378	-1	NA	hypothetical protein
SDIMI_v3c05950	0.212954	0.343084	0.620706	0.0189888	654847	656886	2040	-1	NA	bacteriocin ABC transporter
SDIMI_v3c05960	65.2534	71.4293	0.913539	0.211685	656966	657451	486	-1	rimP	ribosome maturation factor RimP
SDIMI_v3c05970	316.713	478.071	0.662481	0.914382	657521	661972	4452	-1	polC	DNA polymerase III subunit alpha (PolC)
SDIMI_v3c05980	124.578	135.861	0.916952	0.314888	661998	663221	1224	-1	rseP	inner membrane zinc metalloprotease
SDIMI_v3c05990	161.37	194.58	0.829323	0.633989	663225	664352	1128	-1	dxr	1-deoxy-D-xylulose 5-phosphate reductoisomerase
SDIMI_v3c06000	713.841	848.974	0.840828	0.829944	664354	665460	1107	-1	cdsA	phosphatidate cytidylyltransferase
SDIMI_v3c06010	567.52	772.825	0.734344	0.908315	665450	666067	618	-1	uppS	undecaprenyl pyrophosphate synthase
SDIMI_v3c06020	385.205	498.665	0.772474	0.859607	666179	667243	1065	-1	pepQ	Xaa-Pro dipeptidase
SDIMI_v3c06030	12.5144	14.2571	0.877766	0.0879775	667816	668139	324	-1	NA	ArsR family transcriptional regulator
SDIMI_v3c06040	551.961	489.837	1.12682	0.690337	668256	669062	807	1	NA	hypothetical protein
SDIMI_v3c06050	884.87	1127.94	0.7845	0.896742	669903	671213	1311	-1	deoA	thymidine phosphorylase
SDIMI_v3c06060	671.599	864.411	0.776945	0.889326	671238	672104	867	-1	plsC	1-acyl-sn-glycerol-3-phosphate acyltransferase
SDIMI_v3c06070	438.731	562.291	0.780257	0.863258	672107	672577	471	-1	dfrA	dihydrofolate reductase
SDIMI_v3c06080	223.372	236.998	0.942506	0.313652	672577	673446	870	-1	thyA	thymidylate synthase
SDIMI_v3c06090	947.543	478.988	1.97822	0.968427	673517	674092	576	-1	NA	hypothetical protein
SDIMI_v3c06100	521.042	695.967	0.748658	0.896966	674940	675260	321	-1	acpS	holo-[acyl-carrier-protein] synthase
SDIMI_v3c06110	295.918	341.607	0.866253	0.67264	675263	676756	1494	-1	NA	hypothetical protein
SDIMI_v3c06120	19.7691	22.7724	0.86812	0.129551	676859	677737	879	1	rnhC	ribonuclease HIII
SDIMI_v3c06130	1420.73	1306.76	1.08721	0.676573	677884	678354	471	-1	comEB	deoxycytidylate deaminase
SDIMI_v3c06140	783.966	720.593	1.08794	0.624607	678370	679674	1305	-1	NA	putative rhomboid-like transmembrane protein
SDIMI_v3c06150	734.332	620.188	1.18405	0.811517	679687	680601	915	-1	rluD	ribosomal large subunit pseudouridylate synthase D
SDIMI_v3c06160	259.053	224.65	1.15314	0.613876	680582	681358	777	-1	lsp	lipoprotein signal peptidase
SDIMI_v3c06170	397.276	367.23	1.08182	0.494944	681371	684079	2709	-1	ileS	isoleucyl-tRNA synthetase
SDIMI_v3c06180	1202.05	1166.49	1.03049	0.326292	684320	685894	1575	-1	NA	hypothetical protein
SDIMI_v3c06190	134.406	221.23	0.607539	0.875169	685933	686280	348	-1	NA	hypothetical protein
SDIMI_v3c06200	175.02	231.503	0.756016	0.780112	686280	687137	858	-1	NA	RpiR family transcriptional regulator
SDIMI_v3c06210	78.7036	80.3199	0.979876	0.0600562	687140	688162	1023	-1	NA	hypothetical protein
SDIMI_v3c06220	80.6939	123.385	0.654	0.749831	688149	689135	987	-1	NA	hypothetical protein
SDIMI_v3c06230	157.494	186.746	0.843357	0.599213	689138	690427	1290	-1	NA	ABC transporter ATP-binding protein
SDIMI_v3c06240	61.2653	69.2414	0.884807	0.264719	690440	691375	936	-1	NA	hypothetical protein
SDIMI_v3c06250	5926.52	4734.39	1.2518	0.904326	691442	693754	2313	-1	oppA	oligopeptide ABC transporter substrate-binding protein
SDIMI_v3c06260	3279.99	2596.23	1.26337	0.909213	693770	695932	2163	-1	oppF	oligopeptide ABC transporter ATP-binding protein
SDIMI_v3c06270	3544.83	2858.74	1.24	0.899888	695937	697826	1890	-1	oppD	oligopeptide ABC transporter ATP-binding protein
SDIMI_v3c06280	4656.89	3639.29	1.27962	0.915112	697837	698799	963	-1	oppC	oligopeptide ABC transporter permease
SDIMI_v3c06290	5279.92	4286.28	1.23182	0.897528	698813	700039	1227	-1	oppB	oligopeptide ABC transporter permease
SDIMI_v3c06300	52.467	33.0384	1.58806	0.542079	700109	700591	483	1	NA	hypothetical protein
SDIMI_v3c06310	3892.08	3567.69	1.09093	0.738483	701012	701329	318	-1	NA	hypothetical protein
SDIMI_v3c06320	3169.33	2698.29	1.17457	0.858202	701333	702598	1266	-1	ftsZ	cell division protein FtsZ
SDIMI_v3c06330	1478.69	1231.21	1.20101	0.862697	702618	704027	1410	-1	ftsA	cell division protein FtsA
SDIMI_v3c06340	1437.36	855.127	1.68088	0.957191	704029	704973	945	-1	mraW	S-adenosyl-methyltransferase MraW
SDIMI_v3c06350	1944.19	1039.14	1.87096	0.968708	704973	705404	432	-1	mraZ	cell division protein MraZ
SDIMI_v3c06360	0.442841	0.214034	2.06902	0.0272472	705524	705850	327	-1	NA	hypothetical protein
SDIMI_v3c06370	4165.1	4789.32	0.869665	0.833876	705939	706115	177	-1	rpmF	50S ribosomal protein L32
SDIMI_v3c06380	1598.97	2500.05	0.639574	0.952472	706133	706633	501	-1	NA	hypothetical protein
SDIMI_v3c06390	426.312	780.369	0.546295	0.957303	706633	709041	2409	-1	pheT	phenylalanyl-tRNA synthetase subunit beta
SDIMI_v3c06400	302.895	413.651	0.732248	0.870955	709056	710102	1047	-1	pheS	phenylalanyl-tRNA synthetase subunit alpha
SDIMI_v3c06410	0.851817	1.37234	0.620706	0.0431461	710226	710735	510	-1	NA	hypothetical protein
SDIMI_v3c06420	679.462	555.793	1.22251	0.841685	716105	717361	1257	-1	NA	hypothetical protein
SDIMI_v3c06430	1494.52	1501.21	0.995544	0.103258	717484	718899	1416	-1	gapN	glyceraldehyde-3-phosphate dehydrogenase
SDIMI_v3c06440	598.661	596.33	1.00391	0.0616292	718918	719655	738	-1	spoU	RNA methyltransferase, TrmH family
SDIMI_v3c06450	532.134	464.838	1.14477	0.72691	719657	720772	1116	-1	NA	hypothetical protein
SDIMI_v3c06460	78.4382	79.1544	0.990951	0.0303371	720791	721294	504	-1	NA	dUTP diphosphatase
SDIMI_v3c06470	4395.82	2543.54	1.72823	0.961348	721361	722641	1281	-1	pgi	glucose-6-phosphate isomerase
SDIMI_v3c06480	3623.32	1935.72	1.87182	0.968933	722658	722984	327	-1	NA	hypothetical protein
SDIMI_v3c06490	722.838	561.663	1.28696	0.880618	723073	723312	240	1	NA	NifU-like domain-containing protein
SDIMI_v3c06500	226.423	229.307	0.987424	0.0808989	723327	723782	456	1	NA	hypothetical protein
SDIMI_v3c06510	61.6249	97.5607	0.631657	0.71073	723779	724537	759	-1	NA	hypothetical protein
SDIMI_v3c06520	751.92	1003.33	0.749427	0.910955	724555	725967	1413	-1	sufB	FeS assembly protein SufB
SDIMI_v3c06530	449.407	656.128	0.684938	0.92236	725971	726405	435	-1	sufU	FeS assembly protein
SDIMI_v3c06540	185.451	272.468	0.680633	0.863146	726423	727637	1215	-1	sufS	cysteine desulfurase
SDIMI_v3c06550	151.758	164.67	0.921592	0.333483	727637	728407	771	-1	sufD	FeS assembly protein SufD
SDIMI_v3c06560	250.496	233.297	1.07372	0.368933	728407	729150	744	-1	sufC	FeS assembly ATPase SufC
SDIMI_v3c06570	1718.7	1861.54	0.92327	0.690674	729293	731578	2286	1	NA	hypothetical protein
SDIMI_v3c06580	3414.95	3597.28	0.949315	0.586742	731578	733287	1710	1	NA	hypothetical protein
SDIMI_v3c06590	110.948	134.407	0.825464	0.549157	733354	733755	402	1	hit	histidine triad protein
SDIMI_v3c06600	468.649	317.949	1.47398	0.906629	733770	734738	969	-1	yhaM	3'-5' exoribonuclease YhaM
SDIMI_v3c06610	600.405	619.562	0.96908	0.301348	734808	736736	1929	-1	NA	hypothetical protein
SDIMI_v3c06620	159.74	246.148	0.648957	0.868539	736818	737525	708	-1	NA	hypothetical protein
SDIMI_v3c06630	223.108	340.915	0.654439	0.894719	737552	738853	1302	-1	gid	tRNA (uracil-5-)-methyltransferase Gid
SDIMI_v3c06640	177.353	275.312	0.644189	0.881124	738853	739515	663	-1	cutC	copper homeostasis protein
SDIMI_v3c06650	175.456	238.235	0.736485	0.803034	739517	740650	1134	-1	metK	S-adenosylmethionine synthetase
SDIMI_v3c06660	68.6568	77.2344	0.888941	0.276685	740842	741807	966	-1	NA	hypothetical protein
SDIMI_v3c06670	1779.65	938.926	1.89541	0.968652	741873	742238	366	-1	NA	hypothetical protein
SDIMI_v3c06680	163.36	263.123	0.62085	0.886517	742502	743266	765	-1	ymdB	putative metallophosphatase
SDIMI_v3c06690	95.1985	158.124	0.602051	0.829944	743266	743589	324	-1	NA	hypothetical protein
SDIMI_v3c06700	101.528	109.77	0.92491	0.246348	743582	744568	987	-1	ftsY	signal recognition particle-docking protein FtsY
SDIMI_v3c06710	108.975	31.0009	3.51522	0.893989	744649	745533	885	1	NA	hypothetical protein
SDIMI_v3c06720	426.695	445.184	0.95847	0.320843	745559	746251	693	-1	phoU	phosphate transport system regulator PhoU
SDIMI_v3c06730	602.372	727.726	0.827745	0.833258	746263	747132	870	-1	pstB	phosphate ABC transporter ATP-binding protein
SDIMI_v3c06740	278.4	359.869	0.773615	0.828258	747135	749264	2130	-1	pstA	phosphate ABC transporter permease
SDIMI_v3c06750	420.007	603.974	0.695406	0.913258	749258	750442	1185	-1	pstS	phosphate ABC transporter substrate-binding protein
SDIMI_v3c06760	361.287	445.161	0.811585	0.81236	750464	753415	2952	-1	smc	chromosome condensation and segregation SMC ATPase
SDIMI_v3c06770	219.825	391.051	0.562141	0.931067	753548	754240	693	-1	rnc	ribonuclease III
SDIMI_v3c06780	180.255	175.077	1.02957	0.138764	754240	755244	1005	-1	plsX	glycerol-3-phosphate acyltransferase PlsX
SDIMI_v3c06790	1219.97	1768.58	0.689798	0.94191	755318	755536	219	-1	NA	hypothetical protein
SDIMI_v3c06800	482.233	667.715	0.722214	0.907247	755577	759326	3750	-1	NA	ABC transporter permease
SDIMI_v3c06810	5.57697	9.4806	0.588251	0.178427	759353	760105	753	-1	NA	hypothetical protein
SDIMI_v3c06820	2006.27	2322.93	0.863684	0.834607	760187	761830	1644	-1	yloV	dihydroxyacetone/glyceraldehyde kinase
SDIMI_v3c06830	2665.51	2395.78	1.11258	0.765056	761954	762265	312	-1	NA	hypothetical protein
SDIMI_v3c06840	1126.77	1671.38	0.674155	0.945	762484	762684	201	1	rpmB	50S ribosomal protein L28
SDIMI_v3c06850	175.973	243.263	0.723386	0.817921	762870	763487	618	-1	thiN	thiamine pyrophosphokinase
SDIMI_v3c06860	189.217	278.09	0.680416	0.864888	763477	764151	675	-1	rpe	ribulose-phosphate 3-epimerase
SDIMI_v3c06870	284.417	373.276	0.761949	0.841742	764151	765041	891	-1	engC	ribosome biogenesis GTPase
SDIMI_v3c06880	293.915	311.109	0.944732	0.342865	765043	766053	1011	-1	NA	serine/threonine protein kinase
SDIMI_v3c06890	1198.35	1276.59	0.938711	0.574775	766104	766862	759	-1	prpC	phosphorylated protein phosphatase
SDIMI_v3c06900	676.045	688.162	0.982392	0.198258	766852	767925	1074	-1	yloN	ribosomal RNA large subunit methyltransferase N
SDIMI_v3c06910	2.32123	2.58899	0.896575	0.028764	767985	770417	2433	-1	NA	hypothetical protein
SDIMI_v3c06920	301.859	318.579	0.947515	0.337921	770470	771723	1254	-1	sunL	RNA-binding Sun protein
SDIMI_v3c06930	1434.67	1340.94	1.0699	0.615674	771723	772607	885	-1	gmk	guanylate kinase
SDIMI_v3c06940	198.609	141.679	1.40182	0.794438	772600	773175	576	-1	NA	N6-adenine-specific methylase
SDIMI_v3c06950	133.395	142.966	0.933055	0.263315	773247	773855	609	1	def	peptide deformylase
SDIMI_v3c06960	2309.22	2505.46	0.921676	0.704101	774052	775851	1800	1	NA	metallo-beta-lactamase family protein
SDIMI_v3c06970	3228.52	3319.27	0.972659	0.377921	775855	777525	1671	1	NA	putative permease
SDIMI_v3c06980	664.239	394.698	1.68291	0.944888	777581	778534	954	1	NA	hypothetical protein
SDIMI_v3c06990	6758.85	5850.31	1.1553	0.844213	778586	779509	924	1	NA	hypothetical protein
SDIMI_v3c07000	490.585	458.424	1.07015	0.487022	779595	780365	771	-1	NA	hypothetical protein
SDIMI_v3c07010	6.70929	10.8091	0.620706	0.183202	780407	781183	777	-1	NA	hypothetical protein
SDIMI_v3c07020	1493.94	1118.54	1.33562	0.920112	781264	782460	1197	-1	pgk	phosphoglycerate kinase
SDIMI_v3c07030	23.1468	25.3762	0.912148	0.100225	782484	782996	513	-1	NA	hypothetical protein
SDIMI_v3c07040	15467.1	13587.6	1.13833	0.826966	783055	784068	1014	-1	gap	glyceraldehyde-3-phosphate dehydrogenase
SDIMI_v3c07050	181.977	279.49	0.651102	0.879888	784189	785088	900	-1	dnaI	primosomal protein DnaI
SDIMI_v3c07060	68.9404	110.006	0.626694	0.744551	785089	786363	1275	-1	dnaB	chromosome replication initiation and membrane attachment protein
SDIMI_v3c07070	657.891	809.995	0.812217	0.859775	786514	787347	834	-1	mutM	formamidopyrimidine-DNA glycosylase
SDIMI_v3c07080	168.917	206.776	0.81691	0.672921	787360	790056	2697	-1	polA	DNA polymerase I
SDIMI_v3c07090	78.6616	101.913	0.771852	0.566067	790108	793104	2997	-1	dnaE	DNA polymerase III subunit alpha
SDIMI_v3c07100	964.678	1484.12	0.650002	0.948876	793166	793570	405	-1	NA	hypothetical protein
SDIMI_v3c07110	214.258	328.521	0.652191	0.892978	793585	793878	294	-1	NA	hypothetical protein
SDIMI_v3c07120	217.456	285.936	0.760507	0.809101	793859	795052	1194	-1	thiI	thiamine biosynthesis protein ThiI
SDIMI_v3c07130	81.7696	112.701	0.725548	0.655112	795064	796818	1755	-1	NA	hypothetical protein
SDIMI_v3c07140	874.946	1089.48	0.803089	0.883652	797088	797705	618	1	rpsD	30S ribosomal protein S4
SDIMI_v3c07150	66.3708	128.869	0.515025	0.842472	797738	798241	504	-1	sua5	tRNA threonylcarbamoyladenosine biosynthesis protein
SDIMI_v3c07160	214.592	305.471	0.702496	0.862303	798241	799041	801	-1	NA	short-chain dehydrogenase/reductase SDR
SDIMI_v3c07170	73.1759	75.6352	0.967485	0.0886517	799028	799684	657	-1	pgsA	CDP-diacylglycerol-glycerol-3-phosphate 3-phosphatidyltransferase
SDIMI_v3c07180	5.95922	5.56841	1.07018	0.0282022	799790	800518	729	1	NA	hypothetical protein
SDIMI_v3c07190	59.7436	164.073	0.364128	0.921011	800547	801278	732	-1	NA	hypothetical protein
SDIMI_v3c07200	588.265	750.02	0.784332	0.87927	801284	802534	1251	-1	tyrS	tyrosyl-tRNA synthetase
SDIMI_v3c07210	655.831	707.156	0.927421	0.579551	802537	803037	501	-1	NA	hypothetical protein
SDIMI_v3c07220	278.891	200.197	1.39308	0.842191	803053	803403	351	-1	NA	hypothetical protein
SDIMI_v3c07230	768.344	882.288	0.870854	0.780225	803487	804179	693	-1	NA	hypothetical protein
SDIMI_v3c07240	739.51	847.722	0.872349	0.776573	804192	805118	927	-1	NA	hypothetical protein
SDIMI_v3c07250	207.643	274.594	0.756182	0.806742	805150	806193	1044	-1	pncB	nicotinate phosphoribosyltransferase
SDIMI_v3c07260	150.502	154.574	0.973656	0.117528	806183	806767	585	-1	NA	putative tRNA-binding protein
SDIMI_v3c07270	1177.85	1285.6	0.916186	0.694213	806847	807698	852	1	degV	DegV family protein
SDIMI_v3c07280	2049.54	2098.83	0.976514	0.293258	807689	808516	828	1	degV	DegV family protein
SDIMI_v3c07290	2331.74	2515.06	0.927113	0.678539	808529	809389	861	1	degV	DegV family protein
SDIMI_v3c07300	274.185	388.829	0.705156	0.881067	809662	810102	441	-1	fur	Fur family transcriptional regulator
SDIMI_v3c07310	206.594	250.095	0.826064	0.700112	810106	810330	225	-1	NA	putative acyl carrier protein
SDIMI_v3c07320	46.9099	74.918	0.626151	0.647416	810356	810781	426	-1	NA	hypothetical protein
SDIMI_v3c07330	13.5758	20.4135	0.665042	0.271011	810759	811718	960	-1	NA	hypothetical protein
SDIMI_v3c07340	500.488	569.88	0.878233	0.724382	812249	815113	2865	-1	NA	hypothetical protein
SDIMI_v3c07350	178.016	204.728	0.869523	0.550112	815183	816451	1269	-1	NA	hypothetical protein
SDIMI_v3c07360	492.059	640.892	0.767772	0.880449	816530	817720	1191	-1	ackA	acetate kinase
SDIMI_v3c07370	373.795	377.259	0.99082	0.0755618	817720	818703	984	-1	eutD	phosphotransacetylase
SDIMI_v3c07380	110.953	70.9612	1.56357	0.735449	818706	819137	432	-1	coaD	phosphopantetheine adenylyltransferase
SDIMI_v3c07390	36.6928	33.3824	1.09917	0.13309	819240	819977	738	1	NA	putative transcriptional regulator
SDIMI_v3c07400	495.199	472.561	1.04791	0.372528	820005	820919	915	-1	pldB	lysophospholipase
SDIMI_v3c07410	3210.84	1834.39	1.75036	0.962191	820995	821948	954	-1	ldh	L-lactate dehydrogenase
SDIMI_v3c07420	18681.1	20172.8	0.926053	0.700618	822104	822508	405	-1	rpsI	30S ribosomal protein S9
SDIMI_v3c07430	17796.9	19392.2	0.917734	0.724382	822508	822963	456	-1	rplM	50S ribosomal protein L13
SDIMI_v3c07440	704.626	720.942	0.977368	0.223876	823129	824172	1044	-1	NA	hypothetical protein
SDIMI_v3c07450	284.62	327.258	0.86971	0.653652	824176	828318	4143	-1	NA	ABC transporter permease
SDIMI_v3c07460	93.8776	103.054	0.910955	0.276011	828322	830334	2013	-1	NA	hypothetical protein
SDIMI_v3c07470	7.45797	3.20408	2.32765	0.206742	830475	831173	699	-1	NA	hypothetical protein
SDIMI_v3c07480	369.253	316.18	1.16786	0.706854	831298	835683	4386	-1	NA	ABC transporter permease
SDIMI_v3c07490	460.328	656.077	0.701636	0.915225	835984	836721	738	-1	truA	tRNA pseudouridine synthase A
SDIMI_v3c07500	586.525	915.496	0.640664	0.94309	836724	837617	894	-1	cbiQ	cobalt ABC transporter permease
SDIMI_v3c07510	740.333	1121.44	0.660165	0.943258	837636	838853	1218	-1	cbiO	cobalt ABC transporter ATP-binding subunit
SDIMI_v3c07520	295.637	459.729	0.643067	0.918427	838841	840043	1203	-1	cbiO	cobalt ABC transporter ATP-binding subunit
SDIMI_v3c07530	6036.12	6160.21	0.979856	0.326124	840188	840547	360	-1	rplQ	50S ribosomal protein L17
SDIMI_v3c07540	5507.9	5298.34	1.03955	0.508427	840562	841515	954	-1	rpoA	DNA-directed RNA polymerase subunit alpha
SDIMI_v3c07550	5558.75	4909.21	1.13231	0.814551	841524	841916	393	-1	rpsK	30S ribosomal protein S11
SDIMI_v3c07560	5484.94	4301.85	1.27502	0.913652	841934	842299	366	-1	rpsM	30S ribosomal protein S13
SDIMI_v3c07570	5944.79	4042.18	1.47069	0.945674	842357	842470	114	-1	rpmJ	50S ribosomal protein L36
SDIMI_v3c07580	4517.66	2747.38	1.64435	0.957921	842533	842760	228	-1	infA	translation initiation factor IF-1
SDIMI_v3c07590	2171.39	1653.52	1.31319	0.919213	842760	843533	774	-1	map	methionine aminopeptidase
SDIMI_v3c07600	999.774	937.811	1.06607	0.552809	843535	844170	636	-1	adk	adenylate kinase
SDIMI_v3c07610	1854.18	1577.52	1.17538	0.849157	844189	845619	1431	-1	secY	preprotein translocase subunit SecY
SDIMI_v3c07620	6684.35	6586.97	1.01478	0.248876	845620	846057	438	-1	rplO	50S ribosomal protein L15
SDIMI_v3c07630	9553.8	9396.34	1.01676	0.255	846075	846719	645	-1	rpsE	30S ribosomal protein S5
SDIMI_v3c07640	9758.72	9511.35	1.02601	0.402528	846737	847087	351	-1	rplR	50S ribosomal protein L18
SDIMI_v3c07650	9311.51	9063.79	1.02733	0.402528	847111	847653	543	-1	rplF	50S ribosomal protein L6
SDIMI_v3c07660	11337.1	11315.3	1.00192	0.0557303	847670	848059	390	-1	rpsH	30S ribosomal protein S8
SDIMI_v3c07670	13250.8	13358.1	0.991964	0.162697	848078	848263	186	-1	rpsN	30S ribosomal protein S14
SDIMI_v3c07680	8216.28	8270.32	0.993465	0.156742	848283	848837	555	-1	rplE	50S ribosomal protein L5
SDIMI_v3c07690	10338.4	10477.2	0.986744	0.253202	848855	849172	318	-1	rplX	50S ribosomal protein L24
SDIMI_v3c07700	10263	10378.9	0.988834	0.251236	849186	849554	369	-1	rplN	50S ribosomal protein L14
SDIMI_v3c07710	9726.33	9756.71	0.996887	0.0568539	849573	849830	258	-1	rpsQ	30S ribosomal protein S17
SDIMI_v3c07720	5990.38	6141.9	0.975331	0.393876	849833	850681	849	-1	rpmC	50S ribosomal protein L29
SDIMI_v3c07730	6515.35	6532.32	0.997402	0.0546067	850681	851094	414	-1	rplP	50S ribosomal protein L16
SDIMI_v3c07740	6617.44	6627.42	0.998494	0.0514045	851097	851804	708	-1	rpsC	30S ribosomal protein S3
SDIMI_v3c07750	8456.67	8708.24	0.971112	0.40264	851821	852156	336	-1	rplV	50S ribosomal protein L22
SDIMI_v3c07760	8270.74	8314.19	0.994773	0.153596	852181	852450	270	-1	rpsS	30S ribosomal protein S19
SDIMI_v3c07770	4820.61	5270.86	0.914578	0.743202	852463	853305	843	-1	rplB	50S ribosomal protein L2
SDIMI_v3c07780	5628.75	6654.13	0.845903	0.867978	853365	853649	285	-1	rplW	50S ribosomal protein L23
SDIMI_v3c07790	4241.72	4966.44	0.854077	0.860899	853649	854275	627	-1	rplD	50S ribosomal protein L4
SDIMI_v3c07800	3741	4315.71	0.866833	0.842528	854296	855018	723	-1	rplC	50S ribosomal protein L3
SDIMI_v3c07810	4207.43	4887.01	0.860941	0.852865	855070	855378	309	-1	rpsJ	30S ribosomal protein S10
SDIMI_v3c07820	740.854	701.161	1.05661	0.47573	855539	860500	4962	-1	NA	efflux ABC transporter, permease protein
SDIMI_v3c07830	50.852	43.9712	1.15648	0.244438	860570	861298	729	-1	NA	hypothetical protein
SDIMI_v3c07840	117.565	156.152	0.752888	0.703539	861360	862337	978	-1	NA	hypothetical protein
SDIMI_v3c07850	337.617	341.629	0.988257	0.097809	862382	865057	2676	-1	alaS	alanyl-tRNA synthetase
SDIMI_v3c07860	204.304	154.085	1.32592	0.758989	865112	865369	258	-1	NA	hypothetical protein
SDIMI_v3c07870	826.507	964.963	0.856516	0.812191	865423	866889	1467	-1	guaB	inosine 5'-monophosphate dehydrogenase
SDIMI_v3c07880	569.469	589.597	0.965861	0.308034	866902	868443	1542	-1	guaA	GMP synthase
SDIMI_v3c07890	1274.52	2239.06	0.569219	0.962079	868606	870498	1893	-1	pdhD	pyruvate dehydrogenase E3 component
SDIMI_v3c07900	1324.06	1880.92	0.703943	0.938483	870512	871849	1338	-1	pdhC	pyruvate dehydrogenase E2 component (dihydrolipoamide acetyltransferase)
SDIMI_v3c07910	1655.94	1752.56	0.944872	0.558876	871873	872862	990	-1	pdhB	pyruvate dehydrogenase E1 component subunit beta
SDIMI_v3c07920	1742.39	1377.65	1.26476	0.90264	872862	873974	1113	-1	pdhA	pyruvate dehydrogenase E1 component subunit alpha
SDIMI_v3c07930	1397.78	747.956	1.8688	0.967697	873984	874979	996	-1	lplA	lipoate protein ligase A
SDIMI_v3c07940	171.681	216.942	0.791366	0.725562	875159	876031	873	1	yitU	phosphatase
SDIMI_v3c07950	147.17	154.299	0.953796	0.198427	876059	877837	1779	-1	pepF	oligoendopeptidase F
SDIMI_v3c07960	2932.11	2810.97	1.0431	0.490899	877884	879221	1338	-1	pepA	leucyl aminopeptidase
SDIMI_v3c07970	266.468	357.326	0.745729	0.849551	879269	879856	588	-1	NA	hypothetical protein
SDIMI_v3c07980	8309.81	10017.3	0.829547	0.88382	879938	881125	1188	-1	tufA	elongation factor Tu
SDIMI_v3c07990	3023.64	3442.86	0.878235	0.821966	881240	883309	2070	-1	fusA	elongation factor G
SDIMI_v3c08000	3187.96	3643.62	0.874943	0.82309	883333	883800	468	-1	rpsG	30S ribosomal protein S7
SDIMI_v3c08010	2869.63	3016.53	0.951301	0.541966	883853	884272	420	-1	rpsL	30S ribosomal protein S12
SDIMI_v3c08020	296.105	200.285	1.47842	0.872472	884382	885140	759	-1	NA	hypothetical protein
SDIMI_v3c08030	154.592	144.582	1.06923	0.27118	885222	886346	1125	1	NA	hypothetical protein
SDIMI_v3c08040	617.109	419.217	1.47205	0.920787	886371	886565	195	-1	NA	hypothetical protein
SDIMI_v3c08050	21.4768	40.493	0.530383	0.547809	886642	887322	681	-1	NA	hypothetical protein
SDIMI_v3c08060	2724.72	2253.36	1.20918	0.880225	887363	889894	2532	-1	NA	hypothetical protein
SDIMI_v3c08070	1305.7	1269.68	1.02837	0.327022	889907	892117	2211	-1	NA	hypothetical protein
SDIMI_v3c08080	64.4338	76.9396	0.83746	0.381517	892432	893730	1299	-1	NA	hypothetical protein
SDIMI_v3c08090	74.7401	126.265	0.591931	0.795337	893723	894559	837	-1	prmC	N5-glutamine S-adenosyl-L-methionine-dependent methyltransferase
SDIMI_v3c08100	445.894	557.078	0.800417	0.844831	894562	895647	1086	-1	prfA	peptide chain release factor 1
SDIMI_v3c08110	474.291	552.485	0.858469	0.763596	895657	896259	603	-1	tdk	thymidine kinase
SDIMI_v3c08120	176.123	222.371	0.792025	0.729719	896274	897221	948	-1	NA	DHH family protein
SDIMI_v3c08130	68.2972	83.261	0.820279	0.43264	897231	899081	1851	-1	NA	hypothetical protein
SDIMI_v3c08140	3982.99	4275.35	0.931617	0.66191	899170	899460	291	-1	rpmE	50S ribosomal protein L31
SDIMI_v3c08150	209.26	163.043	1.28346	0.733876	899623	900150	528	-1	hprT	hypoxanthine-guanine phosphoribosyltransferase
SDIMI_v3c08160	190.533	128.905	1.47809	0.814775	900174	901652	1479	-1	pbuG	xanthine/uracil permease
SDIMI_v3c08170	190.805	151.643	1.25825	0.691742	901920	902747	828	-1	NA	transmembrane protein
SDIMI_v3c08180	5486.93	4194.52	1.30812	0.921854	902797	902970	174	-1	NA	hypothetical protein
SDIMI_v3c08190	4408.3	3112.36	1.41639	0.939326	903005	903895	891	-1	fbaA	fructose-bisphosphate aldolase
SDIMI_v3c08200	4.56991	1.93264	2.36459	0.144888	904001	904507	507	-1	NA	hypothetical protein
SDIMI_v3c08210	889.58	1067.54	0.833296	0.850225	904557	906149	1593	-1	pyrG	CTP synthetase
SDIMI_v3c08220	1276.05	1725.2	0.739653	0.925899	906214	906681	468	-1	rpoE	DNA directed RNA polymerase subunit delta
SDIMI_v3c08230	343.724	453.666	0.757658	0.862697	906702	907892	1191	-1	NA	HD superfamily phosphohydrolase
SDIMI_v3c08240	245.405	318.578	0.770312	0.817472	907905	909332	1428	-1	gltX	glutamyl-tRNA synthetase
SDIMI_v3c08250	111.509	132.3	0.842848	0.510112	909334	909807	474	-1	ispF	2-C-methyl-D-erythritol 2,4-cyclodiphosphate synthase
SDIMI_v3c08260	910.529	1182.55	0.769971	0.906124	909878	910975	1098	-1	engD	GTP-dependent nucleic acid-binding protein EngD
SDIMI_v3c08270	1237.88	1761.02	0.702936	0.937921	910977	911162	186	-1	NA	hypothetical protein
SDIMI_v3c08280	711.977	891.643	0.798501	0.875506	911152	912027	876	-1	parB	site-specific DNA-binding protein
SDIMI_v3c08290	563.333	615.796	0.914804	0.619326	912014	912787	774	-1	parA	chromosome partitioning protein ParA
SDIMI_v3c08300	165.199	204.135	0.809262	0.686067	912828	913523	696	-1	gidB	16S rRNA methyltransferase GidB
SDIMI_v3c08310	431.76	447.664	0.964474	0.278258	913574	915148	1575	-1	NA	amino acid permease
SDIMI_v3c08320	482.322	533.911	0.903375	0.639831	915135	916679	1545	-1	NA	amino acid permease
SDIMI_v3c08330	617.604	653.83	0.944593	0.464045	916681	918552	1872	-1	gidA	tRNA uridine 5-carboxymethylaminomethyl modification protein GidA
SDIMI_v3c08340	595.103	643.531	0.924746	0.572865	918573	920087	1515	-1	metS	methionyl-tRNA synthetase
SDIMI_v3c08350	825.1	836.05	0.986903	0.160787	920089	920601	513	-1	hprT	hypoxanthine-guanine phosphoribosyltransferase
SDIMI_v3c08360	896.706	967.62	0.926712	0.618483	920594	921898	1305	-1	purB	adenylosuccinate lyase
SDIMI_v3c08370	742.005	843.885	0.879273	0.763989	921913	923202	1290	-1	purA	adenylosuccinate synthetase
SDIMI_v3c08380	622.601	680.18	0.915348	0.632978	923213	923773	561	-1	pth	peptidyl-tRNA hydrolase
SDIMI_v3c08390	490.23	436.927	1.122	0.668034	923775	924812	1038	-1	prs	ribose-phosphate pyrophosphokinase
SDIMI_v3c08400	133.285	188.19	0.708245	0.789494	925129	926661	1533	1	NA	ABC transporter ATP-binding protein
SDIMI_v3c08410	91.6485	133.195	0.688077	0.73736	926709	927389	681	-1	ispE	4-diphosphocytidyl-2-C-methyl-D-erythritol kinase
SDIMI_v3c08420	43.1501	45.9525	0.939017	0.106011	927389	928180	792	-1	ksgA	dimethyladenosine transferase
SDIMI_v3c08430	13.9082	15.8168	0.879333	0.0928652	928182	928712	531	-1	NA	primase-like protein
SDIMI_v3c08440	22384.4	19305.5	1.15948	0.844382	928807	929850	1044	1	mreB2	cell shape determining protein MreB
SDIMI_v3c08450	931.876	1039.25	0.896685	0.737472	929962	930972	1011	1	mreB3	cell shape determining protein MreB
SDIMI_v3c08460	407.931	570.817	0.714644	0.902303	931041	932696	1656	1	argS	arginyl-tRNA synthetase
SDIMI_v3c08470	834.522	728.968	1.1448	0.774382	932907	934745	1839	1	NA	ABC transporter ATP-binding protein/permease
SDIMI_v3c08480	1472.77	1171.27	1.25741	0.895843	934759	936600	1842	1	NA	ABC transporter ATP-binding protein/permease
SDIMI_v3c08490	7812.25	9456.13	0.826157	0.889045	936725	937756	1032	1	mreB4	cell shape determining protein MreB
SDIMI_v3c08500	3802.16	4762.59	0.79834	0.904213	937811	938863	1053	1	mreB5	cell shape determining protein MreB
SDIMI_v3c08510	18.4929	21.2088	0.871944	0.120955	938962	939423	462	1	NA	hypothetical protein
SDIMI_v3c08520	6989.39	5032.35	1.38889	0.934831	939495	940553	1059	1	mreB6	cell shape determining protein MreB
SDIMI_v3c08530	701.094	749.192	0.9358	0.548596	940586	941380	795	-1	tatD	Mg-dependent DNase
SDIMI_v3c08540	137.745	183.844	0.749248	0.74382	941388	942740	1353	-1	trmE	tRNA modification GTPase TrmE
SDIMI_v3c08550	400.354	530.221	0.75507	0.877135	942788	943348	561	-1	NA	hypothetical protein
SDIMI_v3c08560	1961.69	2524.24	0.77714	0.913315	943326	944534	1209	-1	yidC	inner membrane protein translocase component YidC
SDIMI_v3c08570	3114.27	4127.66	0.754487	0.925169	944550	944879	330	-1	rnpA	ribonuclease P (protein C5)
SDIMI_v3c08580	2223.62	2449.1	0.907933	0.745674	944888	945022	135	-1	rpmH	50S ribosomal protein L34
SDIMI_v3r010	6.89566	7.99876	0.862091	0.0652809	710797	710901	105	-1	NA	5S ribosomal RNA
SDIMI_v3r020	119.363	180.797	0.660202	0.819101	711018	713925	2908	-1	NA	23S ribosomal RNA
SDIMI_v3r030	60.6489	128.383	0.472406	0.860955	714226	715734	1509	-1	NA	16S ribosomal RNA
SDIMI_v3t010	422.995	296.533	1.42647	0.889607	139953	140028	76	1	NA	tRNA-Asn
SDIMI_v3t020	985.082	637.27	1.54578	0.943539	140036	140111	76	1	NA	tRNA-Glu
SDIMI_v3t030	2219.77	1946.8	1.14021	0.814326	140131	140206	76	1	NA	tRNA-Val
SDIMI_v3t040	2440.79	2558.29	0.954073	0.532528	140215	140290	76	1	NA	tRNA-Thr
SDIMI_v3t050	2821.87	3027.95	0.93194	0.653764	140812	140887	76	1	NA	tRNA-Lys
SDIMI_v3t060	2187.47	2275.88	0.961151	0.476573	140893	140977	85	1	NA	tRNA-Leu
SDIMI_v3t070	3.86157	5.59913	0.689673	0.0949438	152892	152966	75	1	NA	tRNA-Cys
SDIMI_v3t080	1122.74	770.79	1.45661	0.935562	153130	153206	77	1	NA	tRNA-Arg
SDIMI_v3t090	2354.56	1828.81	1.28748	0.912753	153248	153324	77	1	NA	tRNA-Pro
SDIMI_v3t100	2960.96	2375.95	1.24622	0.902528	153352	153427	76	1	NA	tRNA-Ala
SDIMI_v3t110	5959.73	6071.79	0.981545	0.323876	153433	153509	77	1	NA	tRNA-Met
SDIMI_v3t120	12513.7	12621.7	0.991449	0.162697	153536	153612	77	1	NA	tRNA-Met
SDIMI_v3t130	11226.6	10799.4	1.03956	0.517303	153654	153746	93	1	NA	tRNA-Ser
SDIMI_v3t140	7133.75	6735.54	1.05912	0.601011	153754	153829	76	1	NA	tRNA-Met
SDIMI_v3t150	4522.93	4059.37	1.11419	0.790562	153833	153909	77	1	NA	tRNA-Asp
SDIMI_v3t160	2050.19	1757.1	1.16681	0.842753	153915	153990	76	1	NA	tRNA-Phe
SDIMI_v3t170	161.735	130.889	1.23566	0.63073	154102	154178	77	1	NA	tRNA-Ile
SDIMI_v3t180	1.59131	10.7676	0.147787	0.370506	191980	192070	91	1	NA	tRNA-Ser
SDIMI_v3t190	203.109	327.222	0.620706	0.904213	306848	306924	77	1	NA	tRNA-Arg
SDIMI_v3t200	4062.48	2886.58	1.40737	0.937753	381433	381506	74	1	NA	tRNA-Gly
SDIMI_v3t210	10680.1	10323.8	1.03451	0.463202	669157	669245	89	-1	NA	tRNA-Leu
SDIMI_v3t220	12701.3	12054.7	1.05364	0.604438	669264	669339	76	-1	NA	tRNA-Lys
SDIMI_v3t230	3066.09	2667.05	1.14962	0.829326	669358	669432	75	-1	NA	tRNA-Gln
SDIMI_v3t240	1610.14	1248.14	1.29003	0.909944	669438	669521	84	-1	NA	tRNA-Tyr
SDIMI_v3t250	1228.97	963.272	1.27583	0.899101	669534	669609	76	-1	NA	tRNA-Thr
SDIMI_v3t260	0.872343	13.4919	0.0646569	0.457135	762747	762829	83	1	NA	tRNA-Leu
SDIMI_v3t270	181.011	145.504	1.24403	0.667022	809420	809495	76	-1	NA	tRNA-Trp
SDIMI_v3t280	308.672	309.426	0.997563	0.0217978	809540	809615	76	-1	NA	tRNA-Trp
SDIMI_v3t290	1.90538	1.84182	1.03451	0.00865169	812090	812165	76	-1	NA	tRNA-His

## Sheet: S_taiwanense
Locus_tag	RPKM_G+	RPKM_G-	RPKM_ratio	NOISeq_P-value	Start	End	Length	Strand	Gene_name	Product_description
NA	115898	169457	0.683937	0.889696	84153	84565	413	1	NA	tmRNA
NA	43421	67166	0.646473	0.905336	295656	295998	343	1	rnpB	RNase P
STAIW_v1c00010	114.362	99.9528	1.14416	0.354508	1	1332	1332	1	dnaA	chromosomal replication initiation protein
STAIW_v1c00020	59.3611	39.722	1.49441	0.513201	1451	2575	1125	1	dnaN	DNA polymerase III subunit beta
STAIW_v1c00030	848.049	932.155	0.909772	0.600782	2639	4546	1908	1	gyrB	DNA gyrase subunit B
STAIW_v1c00040	1062.48	1243.06	0.854729	0.75092	4571	7006	2436	1	gyrA	DNA gyrase subunit A
STAIW_v1c00050	1643.65	2373.29	0.692562	0.884729	7008	8267	1260	1	serS	seryl-tRNA synthetase
STAIW_v1c00060	296.574	317.605	0.933783	0.34977	8321	8860	540	1	tadA	tRNA-specific adenosine deaminase
STAIW_v1c00070	57.4834	36.6526	1.56833	0.53804	8894	10705	1812	1	dnaX	DNA polymerase III subunits gamma and tau
STAIW_v1c00080	95.1618	60.6049	1.5702	0.666053	10708	11274	567	1	recR	recombination protein RecR
STAIW_v1c00090	336.128	248.262	1.35392	0.789696	11286	11915	630	1	tmk	thymidylate kinase
STAIW_v1c00100	26.5895	14.0273	1.89555	0.437121	11916	12662	747	1	holB	DNA polymerase III subunit delta'
STAIW_v1c00110	183.642	112.453	1.63306	0.8115	12662	13390	729	1	yabB	methyltransferase
STAIW_v1c00120	59.8759	47.4135	1.26284	0.370745	13391	14521	1131	1	tilS	tRNA(Ile)-lysidine synthase
STAIW_v1c00130	1179.96	1153.52	1.02293	0.231325	14563	16464	1902	1	ftsH	cell division protein FtsH
STAIW_v1c00140	198.282	168.972	1.17346	0.524287	16551	17420	870	1	hslO	heat shock protein 33
STAIW_v1c00150	1637.01	1382.18	1.18437	0.769135	17461	18417	957	1	NA	ABC transporter ATP-binding protein
STAIW_v1c00160	108.733	104.197	1.04353	0.131233	18507	18611	105	1	NA	hypothetical protein
STAIW_v1c00170	538.86	1032.37	0.521966	0.935971	18809	19780	972	1	dusB	tRNA-dihydrouridine synthase B
STAIW_v1c00180	1101.6	1663.54	0.662202	0.896136	19792	21303	1512	1	lysS	lysyl-tRNA synthetase
STAIW_v1c00190	953.785	1028.06	0.927752	0.536201	21303	22307	1005	1	asnA	asparagine synthetase AsnA
STAIW_v1c00200	459.011	512.424	0.895765	0.579301	22331	22960	630	1	ispD	2-C-methyl-D-erythritol 4-phosphate cytidylyltransferase
STAIW_v1c00210	2992.45	1624.64	1.84191	0.934223	23068	23553	486	1	rpsF	30S ribosomal protein S6
STAIW_v1c00220	4549.31	3379.86	1.346	0.86219	23570	24022	453	1	ssbA	single-strand DNA-binding protein
STAIW_v1c00230	2910.24	2202.43	1.32138	0.85391	24037	24258	222	1	rpsR	30S ribosomal protein S18
STAIW_v1c00240	276.755	269.234	1.02794	0.15483	24319	24765	447	1	rplI	50S ribosomal protein L9
STAIW_v1c00250	727.312	763.651	0.952414	0.380037	24768	26123	1356	1	dnaC	replicative DNA helicase
STAIW_v1c00260	822.491	621.138	1.32417	0.837718	26173	27531	1359	1	NA	hypothetical protein
STAIW_v1c00270	1279.7	1051.92	1.21654	0.791582	27602	29059	1458	1	NA	hypothetical protein
STAIW_v1c00280	742.658	386.785	1.92008	0.932797	29040	29735	696	1	ung	uracil-DNA glycosylase
STAIW_v1c00290	2049.72	894.673	2.29102	0.966789	29748	30644	897	1	NA	hypothetical protein
STAIW_v1c00300	1679.62	950.015	1.76799	0.924517	30670	32001	1332	1	cysS	cysteinyl-tRNA synthetase
STAIW_v1c00310	1464.04	733.658	1.99554	0.946688	32002	32721	720	1	NA	tRNA/rRNA methyltransferase
STAIW_v1c00320	337.074	88.6568	3.802	0.973735	32741	32959	219	1	NA	hypothetical protein
STAIW_v1c00330	4650.53	3024.69	1.53752	0.904002	33559	34008	450	1	NA	hypothetical protein
STAIW_v1c00340	4613.44	3276.97	1.40784	0.878703	34021	34644	624	1	nusG	transcription antitermination protein NusG
STAIW_v1c00350	420.106	246.911	1.70145	0.895308	34698	35210	513	1	NA	peptidyl-prolyl cis-trans isomerase
STAIW_v1c00360	4456.4	2646.87	1.68365	0.918951	35311	35745	435	1	rplK	50S ribosomal protein L11
STAIW_v1c00370	3854.59	2594.03	1.48595	0.893514	35748	36434	687	1	rplA	50S ribosomal protein L1
STAIW_v1c00380	1171.04	751.446	1.55839	0.90299	36516	36677	162	1	NA	hypothetical protein
STAIW_v1c00390	1036.4	881.338	1.17594	0.744802	36690	37541	852	1	NA	alcohol dehydrogenase, propanol-preferring
STAIW_v1c00400	489.48	402.92	1.21483	0.731877	37583	38083	501	1	NA	MerR family transcriptional regulator
STAIW_v1c00410	1357.5	1294.92	1.04833	0.429301	38047	38802	756	1	NA	HAD-superfamily hydrolase
STAIW_v1c00420	248.185	142.68	1.73945	0.863799	39070	39420	351	1	NA	hypothetical protein
STAIW_v1c00430	1434.26	1728.92	0.829572	0.792686	39662	40616	955	1	NA	aldo/keto reductase
STAIW_v1c00450	4314.79	2055.51	2.09914	0.957222	40991	41491	501	1	rplJ	50S ribosomal protein L10
STAIW_v1c00460	4363.84	2532.74	1.72297	0.922401	41551	41919	369	1	rplL	50S ribosomal protein L7/L12
STAIW_v1c00470	55.372	25.5372	2.16828	0.677323	42034	42564	531	1	NA	acetyltransferase
STAIW_v1c00480	74.4745	84.0052	0.886546	0.273137	42625	43233	609	1	NA	LemA family protein
STAIW_v1c00490	1627.76	808.006	2.01454	0.94954	43373	47194	3822	1	rpoB	DNA-directed RNA polymerase subunit beta
STAIW_v1c00500	2785.73	1214.99	2.2928	0.966881	47211	50975	3765	1	rpoC	DNA-directed RNA polymerase subunit beta'
STAIW_v1c00510	1746.79	1625.22	1.0748	0.550368	51042	51467	426	1	rpiB	ribose-5-phosphate isomerase B
STAIW_v1c00520	1885.28	1778.75	1.05989	0.492364	51483	52106	624	1	upp	uracil phosphoribosyltransferase
STAIW_v1c00530	2042.3	1024.23	1.99399	0.94701	52610	53413	804	1	atpB	F0F1 ATP synthase subunit A
STAIW_v1c00540	3018.97	1856.99	1.62573	0.912833	53429	53761	333	1	atpE	F0F1 ATP synthase subunit C
STAIW_v1c00550	2423.56	1387.42	1.74681	0.923505	53772	54305	534	1	atpF	F0F1 ATP synthase subunit B
STAIW_v1c00560	393.283	191.63	2.0523	0.936431	54309	54854	546	1	atpH	F0F1 ATP synthase subunit delta
STAIW_v1c00570	2058.92	1423.21	1.44667	0.884223	54865	56436	1572	1	atpA	F0F1 ATP synthase subunit alpha
STAIW_v1c00580	1548.91	1072.87	1.44371	0.882935	56438	57289	852	1	atpG	F0F1 ATP synthase subunit gamma
STAIW_v1c00590	2625.7	2060.97	1.27401	0.836109	57305	58705	1401	1	atpD	F0F1 ATP synthase subunit beta
STAIW_v1c00600	2533.07	1818.85	1.39268	0.876311	58705	58989	285	1	atpC	F0F1 ATP synthase subunit epsilon
STAIW_v1c00610	296.205	571.849	0.517978	0.928427	59000	59923	924	-1	polA	DNA polymerase I
STAIW_v1c00620	112.866	133.548	0.845134	0.450276	59940	60539	600	-1	NA	hypothetical protein
STAIW_v1c00630	608.873	531.335	1.14593	0.665777	60680	63580	2901	1	secA	preprotein translocase subunit SecA
STAIW_v1c00640	378.391	474.231	0.797905	0.763707	63714	65699	1986	1	uvrB	excinuclease ABC subunit B
STAIW_v1c00650	712.619	833.17	0.85531	0.729807	65709	68549	2841	1	uvrA	excinuclease ABC subunit A
STAIW_v1c00660	144.748	142.337	1.01694	0.0675713	68542	69642	1101	1	folC	folylpolyglutamate synthase
STAIW_v1c00670	563.782	532.008	1.05973	0.384269	69643	70305	663	1	NA	hypothetical protein
STAIW_v1c00680	19.1276	24.389	0.784273	0.220653	70368	70784	417	1	NA	hypothetical protein
STAIW_v1c00690	112.569	124.093	0.907127	0.283211	71562	71900	339	1	NA	hypothetical protein
STAIW_v1c00700	50.9906	55.3638	0.921008	0.14609	71858	73090	1233	1	NA	beta-glucoside PTS system IIABC component
STAIW_v1c00710	86.2915	89.5307	0.963821	0.100414	73092	74492	1401	1	NA	6-phospho-beta-glucosidase
STAIW_v1c00740	234.09	231.969	1.00914	0.0462282	74658	75587	930	1	hprK	HPr kinase/phosphorylase
STAIW_v1c00750	193.681	158.97	1.21835	0.583625	75580	77001	1422	1	lgt	prolipoprotein diacylglyceryl transferase
STAIW_v1c00760	643.464	499.653	1.28782	0.80736	76985	77920	936	1	trxB	thioredoxin reductase
STAIW_v1c00770	1297.7	778.11	1.66775	0.916375	77981	79291	1311	1	lgt	prolipoprotein diacylglyceryl transferase
STAIW_v1c00780	631.525	242.682	2.60228	0.969181	79301	80248	948	1	NA	hypothetical protein
STAIW_v1c00790	1541.72	683.492	2.25565	0.965409	80253	80477	225	1	NA	hypothetical protein
STAIW_v1c00800	13.7014	30.9505	0.442687	0.540248	80506	80973	468	-1	NA	hypothetical protein
STAIW_v1c00810	1256.01	1393.2	0.901528	0.65138	81025	81315	291	1	secG	preprotein translocase subunit SecG
STAIW_v1c00820	365.223	342.358	1.06679	0.35138	81347	83443	2097	1	rnr	ribonuclease R
STAIW_v1c00830	231.777	165.894	1.39714	0.763891	83458	83901	444	1	smpB	SsrA-binding protein
STAIW_v1c00840	94.3841	54.4513	1.73337	0.71196	84609	86555	1947	1	NA	hypothetical protein
STAIW_v1c00850	580.622	333.87	1.73906	0.911454	86571	88010	1440	1	mgtE	Mg2+ transport protein
STAIW_v1c00860	413.213	232.206	1.77951	0.901702	88027	88677	651	1	trmB	tRNA (guanine-N(7)-)-methyltransferase
STAIW_v1c00870	5.6975	7.01703	0.811953	0.0870745	88674	89222	549	-1	NA	hypothetical protein
STAIW_v1c00880	2449.62	6882.63	0.355913	0.976265	89593	90918	1326	1	NA	ribose/galactose ABC transporter substrate-binding protein
STAIW_v1c00890	1326.92	2359.05	0.56248	0.925529	91020	92549	1530	1	NA	ribose/galactose ABC transporter ATP-binding protein
STAIW_v1c00900	1007.32	1230.73	0.81847	0.797286	92549	94381	1833	1	NA	ribose/galactose ABC transporter permease
STAIW_v1c00910	2760.63	2821.55	0.978409	0.270009	94368	95291	924	1	NA	ribose/galactose ABC transporter permease
STAIW_v1c00920	443.316	447.633	0.990355	0.0679853	96293	97102	810	1	NA	purine nucleoside phosphorylase
STAIW_v1c00930	657.752	672.986	0.977364	0.191444	97141	97845	705	1	deoD	purine nucleoside phosphorylase
STAIW_v1c00940	170.038	594.294	0.286118	0.980129	97984	98946	963	1	gcp	DNA-binding/iron metalloprotein/AP endonuclease
STAIW_v1c00950	93.4368	355.404	0.262903	0.974931	98964	99743	780	1	NA	transcriptional regulator
STAIW_v1c00960	158.887	569.101	0.279189	0.980727	99747	100688	942	1	manA	mannose-6-phosphate isomerase
STAIW_v1c00970	351.393	552.521	0.635982	0.888178	100672	101769	1098	1	NA	hypothetical protein
STAIW_v1c00980	155.916	225.219	0.692283	0.779577	102080	104356	2277	1	fruA	PTS system fructose specific transporter subunit IIABC
STAIW_v1c01000	550.817	647.465	0.850729	0.712006	104434	105801	1368	1	asnC	asparaginyl-tRNA synthetase
STAIW_v1c01010	1373.89	2552.6	0.538232	0.934959	105927	106892	966	1	cps	glycosyltransferase
STAIW_v1c01020	41.3538	91.2427	0.453228	0.798252	106908	107618	711	1	NA	hypothetical protein
STAIW_v1c01030	881.06	1379.11	0.638859	0.905888	107611	108786	1176	1	NA	transmembrane protein
STAIW_v1c01040	1060.31	1650.63	0.642365	0.905152	108823	110991	2169	1	pcrA	ATP-dependent DNA helicase
STAIW_v1c01050	2177.11	9224.62	0.236011	0.989834	111084	111347	264	1	ptsH	phosphocarrier protein Hpr
STAIW_v1c01060	163.754	214.133	0.76473	0.697884	111478	113964	2487	1	NA	ribonucleotide-diphosphate reductase subunit alpha
STAIW_v1c01100	3.94513	11.3835	0.346565	0.349494	114522	115076	555	1	NA	hypothetical protein
STAIW_v1c01110	3.43728	20.3201	0.169157	0.559752	115061	115333	273	1	NA	hypothetical protein
STAIW_v1c01120	0.183564	4.34067	0.0422892	0.242962	115346	115771	426	1	NA	hypothetical protein
STAIW_v1c01130	0.714139	7.03625	0.101494	0.326081	115740	115958	219	1	NA	hypothetical protein
STAIW_v1c01140	0.930931	10.5481	0.0882558	0.420469	116269	116604	336	1	NA	hypothetical protein
STAIW_v1c01150	1.44811	2.85359	0.507471	0.09977	116586	116801	216	1	NA	ABC transporter ATP-binding protein
STAIW_v1c01160	0.135761	3.47782	0.0390362	0.205106	117040	117615	576	1	NA	hypothetical protein
STAIW_v1c01170	0.241352	3.32919	0.0724958	0.1931	117760	118407	648	1	NA	hypothetical protein
STAIW_v1c01180	5.79246	89.2396	0.0649091	0.915915	118467	118763	297	1	NA	cobalamin adenosyltransferase
STAIW_v1c01190	4690.98	1007.02	4.65829	0.992088	119486	120511	1026	1	nrdF	ribonucleoside diphosphate reductase 2 betachain
STAIW_v1c01200	6730.43	1671.51	4.02657	0.988546	120514	120978	465	1	nrdI	ribonucleotide reductase
STAIW_v1c01210	5274.4	1515.54	3.4802	0.983165	120980	123139	2160	1	nrdE	ribonucleotide-diphosphate reductase subunit alpha
STAIW_v1c01220	178.38	105.411	1.69223	0.819411	123248	123994	747	1	NA	ABC transporter ATP-binding protein
STAIW_v1c01230	18.8531	16.3194	1.15526	0.125805	123994	126042	2049	1	NA	hypothetical protein
STAIW_v1c01240	301.415	166.731	1.80779	0.889512	126055	126810	756	1	NA	ABC transporter ATP-binding protein
STAIW_v1c01250	145.874	82.3892	1.77054	0.804002	126815	128761	1947	1	NA	hypothetical protein
STAIW_v1c01260	994.703	2335.21	0.425959	0.968491	128905	130620	1716	1	ptsI	phosphoenolpyruvate-protein phosphotransferase
STAIW_v1c01270	4382.38	9328.01	0.469808	0.957958	130703	131179	477	1	crr	PTS system glucose-specific IIA component
STAIW_v1c01280	46.0554	56.249	0.818777	0.321113	131342	132319	978	1	NA	CAAX amino terminal membrane bound protease
STAIW_v1c01290	128.406	136.513	0.940615	0.202162	132319	133212	894	1	rluC	ribosomal large subunit pseudouridine synthase C
STAIW_v1c01300	356.032	368.073	0.967287	0.210442	133246	135162	1917	1	NA	hypothetical protein
STAIW_v1c01310	69.9045	39.6909	1.76122	0.648528	135241	135372	132	1	NA	hypothetical protein
STAIW_v1c01320	9.58752	13.5792	0.706046	0.193468	135511	135771	261	1	NA	hypothetical protein
STAIW_v1c01330	3.9494	6.22602	0.634339	0.135051	135997	136392	396	1	NA	hypothetical protein
STAIW_v1c01340	242.369	207.261	1.16939	0.562787	136730	136900	171	1	NA	hypothetical protein
STAIW_v1c01350	9.92993	10.5991	0.936869	0.0437902	137186	137563	378	1	NA	hypothetical protein
STAIW_v1c01360	5.44109	7.14798	0.761206	0.105336	137563	138683	1121	1	NA	DNA-like helicase
STAIW_v1c01380	18.8106	34.4196	0.546507	0.489282	138877	139167	291	1	NA	hypothetical protein
STAIW_v1c01390	2.69649	9.29877	0.289983	0.326863	139236	139583	348	1	NA	hypothetical protein
STAIW_v1c01400	0.692019	3.40916	0.202988	0.175529	139564	140241	678	1	NA	hypothetical protein
STAIW_v1c01410	36.0263	33.8255	1.06506	0.0896044	140280	140648	369	1	NA	hypothetical protein
STAIW_v1c01420	105.23	107.485	0.979015	0.0710672	140660	140821	162	1	NA	hypothetical protein
STAIW_v1c01430	22.6661	34.6153	0.654801	0.401978	140833	140970	138	1	NA	hypothetical protein
STAIW_v1c01440	14.2626	8.7223	1.63518	0.256026	141102	141419	318	1	NA	hypothetical protein
STAIW_v1c01450	191.399	237.011	0.807554	0.651702	141446	141655	210	1	NA	hypothetical protein
STAIW_v1c01460	112.407	150.803	0.745387	0.648896	141655	143293	1639	1	NA	ATPase AAA-2 domain protein
STAIW_v1c01480	5.59938	15.0289	0.372574	0.398804	143526	145145	1620	1	NA	hypothetical protein
STAIW_v1c01490	416.822	353.682	1.17852	0.670331	145155	147149	1995	1	ligA	NAD-dependent DNA ligase
STAIW_v1c01500	597.638	541.712	1.10324	0.555382	147151	147441	291	1	gatC	glutamyl-tRNA(Gln) amidotransferase subunit C
STAIW_v1c01510	480.62	435.863	1.10269	0.524793	147443	148906	1464	1	gatA	aspartyl/glutamyl-tRNA amidotransferase subunit A
STAIW_v1c01520	698.723	639.967	1.09181	0.546366	148899	150335	1437	1	gatB	aspartyl/glutamyl-tRNA amidotransferase subunit B
STAIW_v1c01530	231.898	249.738	0.928564	0.330129	150349	151044	696	-1	ktrA	potassium uptake protein KtrA
STAIW_v1c01540	474.731	318.091	1.49244	0.865087	151138	152802	1665	1	ktrB	potassium uptake protein KtrB
STAIW_v1c01550	653.876	588.446	1.11119	0.58988	152956	155697	2742	1	NA	Mg2+ transport ATPase
STAIW_v1c01600	1083.7	1964.03	0.551775	0.931187	155857	157692	1836	1	NA	ABC transporter ATP-binding protein/permease
STAIW_v1c01610	322.645	82.507	3.91051	0.973413	158274	158654	381	1	NA	hypothetical protein
STAIW_v1c01620	662.022	113.886	5.81303	0.993284	159122	160516	1395	1	pyrP	uracil permease
STAIW_v1c01630	462.972	129.697	3.56965	0.978565	160717	162175	1459	1	pbuG	xanthine/uracil permease
STAIW_v1c01650	835.588	579.531	1.44183	0.873965	162281	163129	849	1	NA	HAD superfamily hydrolase
STAIW_v1c01660	2640.34	2265.58	1.16541	0.759338	163129	163434	306	1	trxA	thioredoxin
STAIW_v1c01670	1198.47	1014.45	1.1814	0.758188	163436	164263	828	1	had	HAD superfamily hydrolase
STAIW_v1c01680	326.446	132.081	2.47157	0.950322	164895	165020	126	1	NA	hypothetical protein
STAIW_v1c01690	1412.44	1076.91	1.31157	0.84655	165074	166132	1059	1	potA	spermidine/putrescine ABC transporter ATP-binding protein
STAIW_v1c01700	918.984	664.836	1.38227	0.86219	166125	167132	1008	1	potB	spermidine/putrescine ABC transporter permease
STAIW_v1c01710	1365.24	793.145	1.7213	0.921159	167099	170224	3126	1	potC	spermidine/putrescine ABC transporter permease
STAIW_v1c01720	73.7501	31.5551	2.33719	0.767111	171719	173476	1758	1	NA	MATE efflux family protein
STAIW_v1c01730	242.276	216.501	1.11905	0.452346	173491	174732	1242	-1	glyA	serine hydroxymethyltransferase
STAIW_v1c01740	661.735	779.689	0.848717	0.734223	174940	177630	2691	1	mgtA	Mg(2+) transport ATPase, P-type
STAIW_v1c01750	797.441	621.856	1.28235	0.816789	177746	180163	2418	1	leuS	leucyl-tRNA synthetase
STAIW_v1c01760	164.902	141.985	1.16141	0.463615	180289	184131	3843	1	NA	superfamily I DNA/RNA helicase
STAIW_v1c01770	22.6273	18.8382	1.20114	0.169227	184142	186415	2274	1	NA	hypothetical protein
STAIW_v1c01780	479.386	288.236	1.66317	0.895584	186417	187505	1089	1	NA	hypothetical protein
STAIW_v1c01790	766.715	430.831	1.77962	0.920147	187514	189316	1803	1	NA	ATPase AAA-2 domain-containing protein
STAIW_v1c01800	1550.87	915.272	1.69443	0.918399	189309	189905	597	1	tpx	thiol peroxidase
STAIW_v1c01810	1827.76	1829.15	0.99924	0.0190432	190110	190757	648	1	NA	Nitroreductase
STAIW_v1c01820	1.57764	10.57	0.149256	0.403266	190912	192398	1487	1	NA	hypothetical protein
STAIW_v1c01840	85.9079	85.6078	1.00351	0.0157774	192801	193439	639	1	NA	sulfatase-modifying factor 1
STAIW_v1c01850	86.6421	83.9197	1.03244	0.0900184	193693	194544	852	-1	folD	methylenetetrahydrofolate dehydrogenase/methylenetetrahydrofolate cyclohydrolase
STAIW_v1c01860	179.267	330.131	0.543017	0.902116	194585	196150	1566	1	fhs	formate--tetrahydrofolate ligase
STAIW_v1c01870	2448.6	2558.25	0.957137	0.431095	196180	197538	1359	-1	nox	NADH oxidase
STAIW_v1c01880	10.9865	19.5271	0.562631	0.342548	197663	198388	726	1	NA	hypothetical protein
STAIW_v1c01890	976.2	1235.17	0.790337	0.822493	198413	199177	765	1	nagB	glucosamine-6-phosphate deaminase
STAIW_v1c01900	1142.7	725.319	1.57545	0.905658	199229	199972	744	1	tpiA	triosephosphate isomerase
STAIW_v1c01910	1053.75	673.86	1.56375	0.903266	199987	200817	831	1	NA	HAD family hydrolase
STAIW_v1c01920	967.549	774.742	1.24887	0.804646	200819	202405	1587	1	pgm	phosphoglyceromutase
STAIW_v1c01930	6.98421	12.2882	0.568367	0.253036	202420	203046	627	-1	NA	hypothetical protein
STAIW_v1c01940	171.268	202.938	0.843946	0.545216	203608	204585	978	-1	ycgT	thioredoxin reductase
STAIW_v1c01950	83.3405	71.631	1.16347	0.326863	204628	205068	441	1	NA	hypothetical protein
STAIW_v1c01960	89.6452	72.5628	1.23542	0.429807	205068	205634	567	1	NA	glycoprotease
STAIW_v1c01970	1036.79	376.325	2.75504	0.974931	205862	206449	588	1	NA	hypothetical protein
STAIW_v1c01980	1223.62	567.931	2.15453	0.95782	206451	207875	1425	1	proS	prolyl-tRNA synthetase
STAIW_v1c01990	280.972	241.147	1.16515	0.580497	207986	208909	924	1	pldB	lysophospholipase
STAIW_v1c02000	527.245	339.707	1.55206	0.882935	209037	209564	528	1	NA	uncharacterized protein associated with RNAses G and E
STAIW_v1c02010	1623.3	1660.42	0.977642	0.250322	209644	211446	1803	1	lepA	GTP-binding protein LepA
STAIW_v1c02020	861.146	867.492	0.992684	0.0805428	211479	211883	405	1	NA	acetyltransferase, GNAT family protein
STAIW_v1c02030	476.965	614.809	0.775794	0.807912	212037	212921	885	1	NA	hypothetical protein
STAIW_v1c02040	80.6167	88.0789	0.915278	0.214259	213001	213873	873	1	NA	hypothetical protein
STAIW_v1c02050	75.5571	78.0652	0.967872	0.0866605	213833	214513	681	1	NA	zinc metalloprotease
STAIW_v1c02060	120.131	72.74	1.65151	0.742732	214544	215509	966	1	NA	hypothetical protein
STAIW_v1c02070	76.0704	47.1716	1.61263	0.626955	215526	215819	294	1	NA	hypothetical protein
STAIW_v1c02080	194.047	171.691	1.13021	0.433579	215894	216217	324	1	NA	hypothetical protein
STAIW_v1c02090	106.765	88.1349	1.21138	0.4408	216222	217034	813	1	NA	hypothetical protein
STAIW_v1c02100	862.581	755.348	1.14197	0.684959	217221	219044	1824	1	typA	GTP-binding protein
STAIW_v1c02110	3965.97	3354.87	1.18215	0.778381	219139	220491	1353	1	eno	enolase
STAIW_v1c02120	400.925	286.605	1.39888	0.825483	220549	221469	921	1	NA	hypothetical protein
STAIW_v1c02130	969.436	699.069	1.38675	0.863845	221462	221884	423	1	yrrK	Holliday junction resolvase-like protein
STAIW_v1c02140	868.869	495.71	1.75278	0.920009	221919	222485	567	1	hprT	hypoxanthine-guanine phosphoribosyltransferase
STAIW_v1c02150	73.7487	63.0888	1.16897	0.314765	222600	224128	1529	1	treB	PTS system trehalose-specific IIBC component
STAIW_v1c02170	81.7304	60.8237	1.34373	0.505474	224166	225604	1439	1	scrB	sucrose-6-phosphate hydrolase
STAIW_v1c02190	422.85	538.536	0.785183	0.788408	225739	226710	972	1	pfkA	6-phosphofructokinase
STAIW_v1c02200	821.993	1155.81	0.711183	0.873275	226727	228184	1458	1	pyk	pyruvate kinase
STAIW_v1c02210	2010.84	1445.29	1.39131	0.875529	228272	229708	1437	1	pyk	pyruvate kinase
STAIW_v1c02220	811.417	776.792	1.04457	0.352346	229938	231887	1950	1	thrS	threonyl-tRNA synthetase
STAIW_v1c02230	1522.91	1329.37	1.14559	0.726909	231911	232969	1059	1	focA	formate/nitrite transporter
STAIW_v1c02240	1500.54	1533.04	0.978803	0.243376	233426	234732	1307	1	arcD	arginine/ornithine antiporter
STAIW_v1c02260	288.899	177.294	1.62949	0.858372	234819	236618	1800	1	NA	ABC transporter ATP-binding protein
STAIW_v1c02270	1076.26	565.971	1.90162	0.935097	236628	236948	321	1	celC	PTS system cellobiose-specific IIA component
STAIW_v1c02280	769.725	491.748	1.56528	0.898344	236976	237932	957	1	glk	glucokinase
STAIW_v1c02290	35.2659	31.7252	1.1116	0.141766	238107	238412	306	1	NA	hypothetical protein
STAIW_v1c02300	38.9341	44.2126	0.880611	0.192824	238419	238655	237	1	NA	hypothetical protein
STAIW_v1c02310	23.6525	25.2067	0.938342	0.0716191	238667	238990	324	1	NA	hypothetical protein
STAIW_v1c02330	15.884	26.839	0.591826	0.392916	238993	241168	2236	1	celB	PTS system cellobiose-specific component IIC
STAIW_v1c02350	17.3774	30.6113	0.567679	0.440386	241183	241479	297	1	celA	PTS system cellobiose-specific component IIB
STAIW_v1c02360	39.2627	67.4833	0.581814	0.629577	241536	242252	717	1	NA	hypothetical protein
STAIW_v1c02370	19.9417	43.0492	0.46323	0.609936	242216	242913	698	1	NA	outer surface protein
STAIW_v1c02390	88.5471	73.0665	1.21187	0.40322	243024	244436	1413	1	NA	PTS system N-acetylglucosamine-specific transporter subunit IIBC
STAIW_v1c02410	11.4867	13.9294	0.82464	0.128795	244712	244888	177	1	NA	hypothetical protein
STAIW_v1c02420	23.6964	21.4798	1.1032	0.10207	245071	245400	330	1	NA	hypothetical protein
STAIW_v1c02430	0.39494	0.778252	0.507471	0.0420883	246279	246476	198	1	NA	hypothetical protein
STAIW_v1c02440	1989.27	1059.5	1.87755	0.935925	247396	247926	531	1	infC	translation initiation factor IF-3
STAIW_v1c02450	4507.42	3127.71	1.44113	0.885189	247944	248138	195	1	rpmI	50S ribosomal protein L35
STAIW_v1c02460	2325.01	1917.75	1.21236	0.802162	248155	248520	366	1	rplT	50S ribosomal protein L20
STAIW_v1c02470	10.9004	17.7442	0.614307	0.293146	248596	248925	330	1	NA	hypothetical protein
STAIW_v1c02480	149.784	165.306	0.906098	0.334913	248926	249942	1017	-1	trpS	tryptophanyl-tRNA synthetase
STAIW_v1c02490	25.0002	23.2955	1.07318	0.0773229	250040	250846	807	1	ppnK	inorganic polyphosphate/ATP-NAD kinase
STAIW_v1c02500	5.17013	7.64102	0.676628	0.14011	250846	251208	363	1	NA	hypothetical protein
STAIW_v1c02510	499.643	1503.81	0.33225	0.978703	251249	251551	303	-1	NA	hypothetical protein
STAIW_v1c02520	282.808	217.761	1.29871	0.735649	251763	253478	1716	1	NA	metallo-beta-lactamase superfamily hydrolase
STAIW_v1c02530	812.756	675.826	1.20261	0.763661	253573	256545	2973	1	ftsK	DNA translocase
STAIW_v1c02540	134.156	127.184	1.05481	0.179393	256614	258371	1758	1	uvrC	excinuclease ABC subunit C
STAIW_v1c02550	201.557	175.297	1.14981	0.482659	258419	258934	516	1	NA	acetyltransferase
STAIW_v1c02560	755.256	736.01	1.02615	0.241306	259024	259497	474	1	greA	transcription elongation factor GreA
STAIW_v1c02570	99.2653	85.3146	1.16352	0.36012	259545	260420	876	1	yabC	methyltransferase
STAIW_v1c02580	341.229	354.883	0.961524	0.239742	260582	260746	165	1	NA	hypothetical protein
STAIW_v1c02590	3115.48	2100.65	1.48311	0.893376	260873	261337	465	1	rplU	50S ribosomal protein L21
STAIW_v1c02600	1602.56	1297.95	1.23469	0.809936	261342	261653	312	1	NA	hypothetical protein
STAIW_v1c02610	2059.49	2030.23	1.01441	0.192594	261655	261945	291	1	rpmA	50S ribosomal protein L27
STAIW_v1c02620	218.66	134.673	1.62363	0.830313	262000	262848	849	1	NA	hypothetical protein
STAIW_v1c02630	940.695	632.014	1.48841	0.886707	262857	264206	1350	1	ytjP	dipeptidase PepV
STAIW_v1c02640	2381.4	1434.98	1.65953	0.916973	264267	264791	525	1	NA	hypothetical protein
STAIW_v1c02650	3368.28	1731.52	1.94527	0.939282	265030	265899	870	1	rpsB	30S ribosomal protein S2
STAIW_v1c02660	4715.64	2975.81	1.58466	0.909016	265902	266777	876	1	tsf	elongation factor Ts
STAIW_v1c02670	1130.22	804.578	1.40473	0.872585	266781	267539	759	1	NA	hypothetical protein
STAIW_v1c02680	14.8219	18.8001	0.788392	0.182889	267735	268652	918	1	NA	hypothetical protein
STAIW_v1c02690	491.751	1046.5	0.4699	0.956624	268740	269453	714	1	pyrH	uridylate kinase
STAIW_v1c02700	718.455	1585.57	0.453121	0.961362	269467	270015	549	1	frr	ribosome recycling factor
STAIW_v1c02710	8.40841	13.2554	0.634339	0.231969	270081	270359	279	1	NA	hypothetical protein
STAIW_v1c02720	21.8554	29.2383	0.747491	0.283257	270425	271204	780	1	NA	hypothetical protein
STAIW_v1c02730	1.18482	5.83689	0.202988	0.263477	271233	271496	264	-1	NA	6-O-methylguanine-DNA methyltransferase
STAIW_v1c02740	0.33852	1.33415	0.253735	0.0801748	271484	271714	231	-1	NA	hypothetical protein
STAIW_v1c02750	197.632	317.258	0.62294	0.862511	271798	273462	1665	1	NA	hypothetical protein
STAIW_v1c02760	5.52601	7.39651	0.74711	0.112328	273540	275039	1500	1	NA	hypothetical protein
STAIW_v1c02770	11.6054	10.89	1.06569	0.0454002	275041	275889	849	1	NA	aldose 1-epimerase family protein
STAIW_v1c02780	49.0911	130.695	0.375617	0.887443	275886	276965	1080	-1	ispG	4-hydroxy-3-methylbut-2-en-1-yl diphosphate synthase
STAIW_v1c02790	20.487	26.3131	0.778585	0.237305	277088	277942	855	1	NA	hypothetical protein
STAIW_v1c02800	45.5892	48.2453	0.944946	0.0984821	277954	278694	741	1	scpA	segregation and condensation protein A
STAIW_v1c02810	397.157	501.496	0.791945	0.775299	278705	279262	558	1	scpB	chromosome condensation and segregation factor B
STAIW_v1c02820	391.303	469.035	0.834272	0.710074	279265	280017	753	1	rluB	ribosomal large subunit pseudouridine synthase B
STAIW_v1c02830	331.283	337.792	0.98073	0.129255	280022	280630	609	1	dck	deoxyadenosine/deoxycytidine kinase
STAIW_v1c02840	646.744	815.172	0.793383	0.803266	280648	281364	717	1	NA	hypothetical protein
STAIW_v1c02850	4137.49	4539.99	0.911343	0.644894	281412	283316	1905	-1	pepO	endopeptidase O
STAIW_v1c02860	18.032	40.2826	0.447638	0.604738	283436	284311	876	1	glpX	fructose 1,6-bisphosphatase II
STAIW_v1c02870	40.4371	45.7009	0.884821	0.192318	284490	285278	789	1	NA	transmembrane protein
STAIW_v1c02880	1037.37	1407.34	0.737118	0.861132	285310	285873	564	-1	ppa	inorganic pyrophosphatase
STAIW_v1c02890	12.7581	21.8896	0.582838	0.354968	285965	286675	711	1	NA	hypothetical protein
STAIW_v1c02900	75.3649	79.6524	0.946172	0.133441	286743	287570	828	1	NA	transmembrane protein
STAIW_v1c02910	2730.36	4456.38	0.612686	0.914397	287648	288658	1011	1	mreB1	cell shape determining protein MreB
STAIW_v1c02920	412.535	353.726	1.16626	0.645768	288830	289878	1049	1	mreB	cell shape determining protein MreB
STAIW_v1c02940	461.498	490.069	0.941699	0.386293	289865	290047	183	-1	NA	hypothetical protein
STAIW_v1c02950	114.736	162.617	0.70556	0.712603	290135	290821	687	1	NA	hypothetical protein
STAIW_v1c02960	436.4	520.619	0.838233	0.712006	290838	291500	663	1	cmk	cytidylate kinase
STAIW_v1c02970	392.3	455.011	0.862177	0.647286	291517	292830	1314	1	engA	GTP-binding protein EngA
STAIW_v1c02980	1263.15	1806.5	0.699226	0.882797	292835	293839	1005	1	gpsA	NAD(P)H-dependent glycerol-3-phosphate dehydrogenase
STAIW_v1c02990	9611.01	14913.1	0.64447	0.905336	293859	294134	276	1	hupB	DNA-binding protein HU-beta
STAIW_v1c03000	147.897	157.444	0.939361	0.221941	294186	294737	552	1	NA	putative dnad-like replication protein
STAIW_v1c03020	342.65	614.975	0.557178	0.917939	295293	295622	330	1	NA	DivIVA domain-containing protein
STAIW_v1c03030	89.5164	93.2674	0.959782	0.116053	296038	296493	456	1	cinA	competence damage-inducible protein A
STAIW_v1c03040	300.774	408.105	0.737002	0.80828	296541	297581	1041	1	recA	recombinase A
STAIW_v1c03050	298	328.694	0.906619	0.462557	297685	299217	1533	1	NA	hypothetical protein
STAIW_v1c03060	668.777	836.02	0.799954	0.798758	299284	300630	1347	1	ffh	signal recognition particle protein
STAIW_v1c03070	336.252	823.333	0.408404	0.968353	300694	301413	720	1	NA	oxidoreductase
STAIW_v1c03080	788.811	436.846	1.8057	0.924931	301436	302374	939	-1	NA	hypothetical protein
STAIW_v1c03090	9.08108	13.2554	0.685086	0.200966	302430	302894	465	1	yydA	rRNA large subunit methyltransferase
STAIW_v1c03100	317.843	510.597	0.622493	0.889696	302940	303899	960	1	rbgA	ribosomal biogenesis GTPase
STAIW_v1c03110	570.287	843.916	0.675762	0.883855	303893	304534	642	1	rnhB	ribonuclease HII
STAIW_v1c03120	824.06	1519.11	0.542463	0.933671	304515	306194	1680	1	manB	phosphoglucomutase/phosphomannomutase
STAIW_v1c03130	458.88	976.967	0.469698	0.956302	306313	307647	1335	1	nox	NADH oxidase
STAIW_v1c03140	811.151	1281.93	0.632757	0.906578	307663	309426	1764	1	NA	proton/glutamate symporter
STAIW_v1c03150	6.20621	39.135	0.158585	0.736891	309812	310567	756	1	NA	DNA processing/uptake protein
STAIW_v1c03170	2809.38	1392.36	2.01771	0.949908	310759	312741	1983	1	NA	ABC transporter ATP-binding protein/permease
STAIW_v1c03180	107.946	49.4926	2.18105	0.825115	312834	314150	1317	1	gid	tRNA (uracil-5-)-methyltransferase Gid
STAIW_v1c03190	122.981	102.343	1.20165	0.462006	314182	315777	1596	1	NA	hypothetical protein
STAIW_v1c03200	508.288	353.626	1.43736	0.85345	315992	316771	780	1	NA	hypothetical protein
STAIW_v1c03210	1229.93	951.197	1.29304	0.835879	317072	317476	405	1	rpsP	30S ribosomal protein S16
STAIW_v1c03220	532.577	357.218	1.4909	0.870147	317488	317751	264	1	NA	hypothetical protein
STAIW_v1c03230	212.32	125.766	1.68822	0.839742	317741	318235	495	1	rimM	16S rRNA processing protein rimM
STAIW_v1c03240	1106.31	973.613	1.1363	0.687764	318235	318966	732	1	trmD	tRNA (guanine-N(1)-)-methyltransferase
STAIW_v1c03250	1715.26	1801.62	0.952065	0.452208	318968	319366	399	1	rplS	50S ribosomal protein L19
STAIW_v1c03260	45.1952	34.7954	1.29888	0.341306	319473	320216	744	1	NA	hypothetical protein
STAIW_v1c03270	322.231	296.675	1.08614	0.40437	320228	320575	348	1	NA	hypothetical protein
STAIW_v1c03280	323.462	326.584	0.990441	0.0563477	320594	321883	1290	1	obgE	GTPase ObgE
STAIW_v1c03290	901.049	1023.28	0.880553	0.683119	321887	322615	729	1	nadE	NH(3)-dependent NAD(+) synthetase
STAIW_v1c03300	1555.06	1675.93	0.927882	0.570009	322690	323181	492	1	NA	hypothetical protein
STAIW_v1c03310	189.199	163.328	1.1584	0.484545	323279	323545	267	1	NA	hypothetical protein
STAIW_v1c03320	417.666	386.834	1.0797	0.424885	323582	325123	1542	1	NA	hypothetical protein
STAIW_v1c03330	449.376	372.567	1.20616	0.714443	325105	326217	1113	1	hemN	coproporphyrinogen III oxidase
STAIW_v1c03340	91.0779	53.1775	1.71271	0.701426	326219	326728	510	1	pncA	pyrazinamidase/nicotinamidase
STAIW_v1c03350	45.0232	48.2516	0.933092	0.115547	326780	326977	198	1	NA	hypothetical protein
STAIW_v1c03360	9.58752	10.6272	0.90217	0.0665593	327219	327479	261	1	NA	hypothetical protein
STAIW_v1c03370	564.352	702.175	0.80372	0.78827	327664	329811	2148	1	clpB	ATP-dependent Clp protease, ATPase subunit ClpB
STAIW_v1c03380	843.44	478.55	1.76249	0.919963	329872	330894	1023	1	hrcA	heat-inducible transcription repressor
STAIW_v1c03390	1602.38	840.513	1.90643	0.936385	330896	331522	627	1	grpE	molecular chaperone GrpE (heat shock protein)
STAIW_v1c03400	2378.84	1035.44	2.29742	0.966881	331543	333339	1797	1	dnaK	molecular chaperone DnaK
STAIW_v1c03410	1790.69	864.975	2.07022	0.95575	333395	334537	1143	1	dnaJ	molecular chaperone DnaJ
STAIW_v1c03420	486.447	620.745	0.78365	0.798436	334665	335969	1305	1	NA	hypothetical protein
STAIW_v1c03430	812.288	870.186	0.933465	0.492272	335981	337105	1125	1	mnmA	tRNA-specific 2-thiouridylase MnmA
STAIW_v1c03440	1542.5	1558.31	0.989851	0.109016	337162	337773	612	1	NA	hypothetical protein
STAIW_v1c03450	238.616	222.482	1.07252	0.30598	337831	339930	2100	1	NA	hypothetical protein
STAIW_v1c03460	538.314	533.965	1.00814	0.0681233	339923	340870	948	1	fmt	methionyl-tRNA formyltransferase
STAIW_v1c03470	1513.79	1629.86	0.928787	0.567571	340930	341487	558	1	efp	elongation factor P
STAIW_v1c03480	498.749	559.186	0.891919	0.605198	341511	341801	291	1	NA	hypothetical protein
STAIW_v1c03490	3141.76	2781.92	1.12935	0.718721	341931	343784	1854	1	NA	hypothetical protein
STAIW_v1c03500	2403.26	1271.14	1.89064	0.936201	343881	345269	1389	1	NA	hypothetical protein
STAIW_v1c03510	85.3071	45.1386	1.88989	0.726587	345303	345698	396	1	NA	hypothetical protein
STAIW_v1c03520	38.3012	26.2065	1.46152	0.395538	345876	346022	147	1	NA	hypothetical protein
STAIW_v1c03530	29.7547	19.6252	1.51615	0.363293	346145	346780	636	1	NA	hypothetical protein
STAIW_v1c03540	1881.61	1922.11	0.978926	0.253956	346825	348114	1290	1	tig	trigger factor
STAIW_v1c03550	3123.33	1956.06	1.59675	0.910856	348216	350597	2382	1	lonA	class III heat-shock ATP-dependent LonA protease
STAIW_v1c03560	944.134	773.791	1.22014	0.786753	350693	352594	1902	1	NA	ABC transporter ATP-binding protein/permease
STAIW_v1c03570	133.768	243.643	0.549033	0.877829	352651	353901	1251	1	yrvN	recombination factor protein RarA
STAIW_v1c03580	251.021	434.952	0.577124	0.89954	353925	354719	795	1	NA	hypothetical protein
STAIW_v1c03590	498.037	234.327	2.12539	0.947286	354697	357114	2418	-1	NA	hypothetical protein
STAIW_v1c03600	733.95	400.774	1.83133	0.928381	357211	362436	5226	1	NA	permease family protein
STAIW_v1c03610	1872.88	1426.18	1.31322	0.849218	362532	363056	525	1	NA	hypothetical protein
STAIW_v1c03620	2.21839	10.9286	0.202988	0.393422	363083	363505	423	-1	NA	hypothetical protein
STAIW_v1c03630	382.031	731.679	0.522129	0.932751	363579	364154	576	1	NA	DJ-1 family protein
STAIW_v1c03640	3.84778	15.1646	0.253735	0.452254	364428	366378	1951	1	treB	PTS system trehalose-specific transporter subunit IIABC
STAIW_v1c03670	0.521321	8.21834	0.0634339	0.368951	366415	366564	150	1	NA	hypothetical protein
STAIW_v1c03680	5.58559	15.3582	0.363687	0.408004	367051	369458	2408	1	treB	PTS system trehalose-specific transporter subunit IIABC
STAIW_v1c03710	11.2365	13.9032	0.808194	0.138408	369934	371130	1197	1	NA	6-phospho-beta-glucosidase
STAIW_v1c03730	0.89883	5.31358	0.169157	0.25322	371360	372055	696	1	NA	hypothetical protein
STAIW_v1c03740	168.649	193.15	0.873148	0.467847	372141	372791	651	1	NA	beta-lactamase
STAIW_v1c03750	439.466	163.246	2.69205	0.964949	372947	374293	1347	1	nusA	transcription elongation factor NusA
STAIW_v1c03760	616.992	235.374	2.62132	0.969319	374308	374580	273	1	ylxR	putative RNA-binding protein
STAIW_v1c03770	420.6	192.991	2.17937	0.944296	374571	374879	309	1	NA	putative 50S ribosomal protein L7Ae
STAIW_v1c03780	883.896	442.596	1.99707	0.94425	374902	376764	1863	1	infB	translation initiation factor IF-2
STAIW_v1c03790	943.818	582.431	1.62048	0.907866	376769	377113	345	1	rbfA	ribosome-binding factor A
STAIW_v1c03800	5229.89	3806.54	1.37392	0.871573	377142	377807	666	-1	NA	hypothetical protein
STAIW_v1c03810	32.7751	66.3189	0.494204	0.702208	377914	378624	711	1	rsmE	16S ribosomal RNA methyltransferase RsmE
STAIW_v1c03820	4.99712	11.0447	0.452444	0.299264	378638	379795	1158	1	NA	hypothetical protein
STAIW_v1c03830	75.2109	100.075	0.751549	0.544894	379805	381139	1335	1	NA	hypothetical protein
STAIW_v1c03840	1234.58	1831.33	0.674148	0.892456	381144	381671	528	-1	NA	hypothetical protein
STAIW_v1c03850	292.415	348.677	0.838642	0.659614	381790	382710	921	1	truB	tRNA pseudouridine synthase B
STAIW_v1c03860	68.672	90.3523	0.760048	0.508556	382703	383449	747	1	ribC	bifunctional riboflavin kinase/FMN adenylyltransferase
STAIW_v1c03870	1005.74	345.124	2.91414	0.975897	383571	383837	267	1	rpsO	30S ribosomal protein S15
STAIW_v1c03880	4838.14	2366.94	2.04405	0.9546	384105	384659	555	1	NA	hypothetical protein
STAIW_v1c03890	7140.08	3134.74	2.27773	0.966651	384861	385790	930	1	miaA	tRNA delta(2)-isopentenylpyrophosphate transferase
STAIW_v1c03900	3834.19	1518.11	2.52564	0.972263	385816	386571	756	1	NA	hypothetical protein
STAIW_v1c03910	33.2758	24.9173	1.33545	0.303818	386781	387485	705	1	NA	hypothetical protein
STAIW_v1c03920	0.397955	4.90121	0.0811953	0.258694	387478	388263	786	-1	NA	putative choline kinase
STAIW_v1c03930	92.6507	62.553	1.48115	0.620055	388328	388933	606	1	rdgB	dITP/XTP pyrophosphatase
STAIW_v1c03940	119.03	123.81	0.961396	0.134867	388957	389475	519	1	cspR	RNA methyltransferase
STAIW_v1c03950	200.983	226.973	0.885493	0.466651	389511	390878	1368	1	NA	ATP-dependent RNA helicase
STAIW_v1c03960	741.943	849.87	0.873008	0.69448	390948	392486	1539	1	NA	two-component regulator system yien regulator component protein
STAIW_v1c03970	901.829	1006.82	0.895719	0.649678	392510	394165	1656	1	NA	two-component regulator system yiem receptor component protein
STAIW_v1c03980	1572.15	1532.87	1.02562	0.299126	394183	394545	363	1	NA	hypothetical protein
STAIW_v1c03990	0.620621	6.11484	0.101494	0.297562	394732	394857	126	-1	NA	hypothetical protein
STAIW_v1c04000	1.29521	1.91421	0.676628	0.0542778	394892	395374	483	-1	NA	hypothetical protein
STAIW_v1c04010	19.2989	20.4965	0.941573	0.0622815	395401	396024	624	-1	NA	hypothetical protein
STAIW_v1c04020	7063.6	4657.89	1.51648	0.899264	396263	397804	1542	1	fib	fibril protein
STAIW_v1c04030	54.9249	71.6583	0.766484	0.444158	397981	399324	1344	1	NA	lysophospholipase
STAIW_v1c04040	236.38	360.608	0.655504	0.856762	399408	399845	438	1	NA	hypothetical protein
STAIW_v1c04050	135.563	158.067	0.857629	0.45874	399943	401571	1629	1	NA	hypothetical protein
STAIW_v1c04060	13.5997	17.3077	0.785761	0.174287	401677	401952	276	1	NA	hypothetical protein
STAIW_v1c04070	716.536	687.827	1.04174	0.331601	401961	405719	3759	1	secDF	bifunctional preprotein translocase subunit SecD/SecF
STAIW_v1c04080	4238.86	3331.79	1.27225	0.837029	405738	406250	513	1	apt	adenine phosphoribosyltransferase
STAIW_v1c04090	528.159	572.949	0.921826	0.494112	406406	408715	2310	1	relA	GTP pyrophosphokinase
STAIW_v1c04100	992.027	937.078	1.05864	0.444158	408803	409627	825	1	NA	hypothetical protein
STAIW_v1c04110	1212.24	1215.85	0.997031	0.0298988	409765	410001	237	1	NA	hypothetical protein
STAIW_v1c04120	232.59	128.412	1.81128	0.870469	410106	410495	390	1	NA	hypothetical protein
STAIW_v1c04130	239.808	171.097	1.40159	0.772631	410685	411119	435	1	NA	hypothetical protein
STAIW_v1c04140	964.604	816.477	1.18142	0.749402	411104	411592	489	1	NA	hypothetical protein
STAIW_v1c04150	2.36197	7.48029	0.31576	0.275437	412214	413140	927	1	NA	hypothetical protein
STAIW_v1c04160	4.57299	5.40681	0.845785	0.0641214	413237	413407	171	1	NA	hypothetical protein
STAIW_v1c04170	102.573	108.838	0.942446	0.173321	413489	414043	555	1	NA	hypothetical protein
STAIW_v1c04180	45.5011	41.3388	1.10069	0.151748	414584	416745	2162	1	NA	ABC transporter permease
STAIW_v1c04210	711.421	711.499	0.999891	0.0025299	416921	418804	1884	1	NA	hypothetical protein
STAIW_v1c04220	324.851	227.996	1.42481	0.815041	418818	420581	1764	1	NA	ABC transporter permease
STAIW_v1c04230	588.348	331.017	1.7774	0.914305	420598	421542	945	1	NA	ABC transporter ATP-binding protein
STAIW_v1c04240	1425.81	1439.92	0.990202	0.106118	421670	421849	180	1	NA	hypothetical protein
STAIW_v1c04250	276.855	4253.43	0.0650898	0.999908	421965	422669	705	1	fruR	DeoR family transcriptional regulator
STAIW_v1c04260	179.548	2698.37	0.0665394	0.999862	422672	423610	939	1	fruK	1-phosphofructokinase
STAIW_v1c04270	223.978	4585.23	0.0488476	1	423620	425755	2136	1	fruA	PTS system fructose-specific IIABC component
STAIW_v1c04280	2270.94	266.303	8.52765	0.998482	426159	427751	1593	1	NA	amino acid permease family protein
STAIW_v1c04290	1301.61	141.878	9.1742	0.998804	427744	428298	555	1	NA	DNA-3-methyladenine glycosidase I
STAIW_v1c04300	1017.08	180.774	5.62628	0.994066	428395	429630	1236	1	hisS	histidyl-tRNA synthetase
STAIW_v1c04310	1368.81	334.811	4.0883	0.989236	429636	431354	1719	1	aspS	aspartyl-tRNA synthetase
STAIW_v1c04320	77.5077	16.668	4.65009	0.863155	431407	432312	906	1	NA	hypothetical protein
STAIW_v1c04330	212.083	56.6179	3.74587	0.955014	432447	432710	264	1	NA	bifunctional chitinase/lysozyme
STAIW_v1c04340	1.34824	3.54239	0.380603	0.147654	433757	434452	696	-1	NA	hypothetical protein
STAIW_v1c04350	0.449415	2.21399	0.202988	0.125759	434520	435215	696	1	NA	hypothetical protein
STAIW_v1c04360	17.9204	45.7466	0.391732	0.671895	435366	435557	192	1	NA	hypothetical protein
STAIW_v1c04370	12.0305	42.1454	0.285452	0.702024	435576	435692	117	1	NA	hypothetical protein
STAIW_v1c04380	102.977	136.338	0.755306	0.612466	435701	436186	486	1	NA	hypothetical protein
STAIW_v1c04390	1.75234	6.47454	0.270651	0.262879	436605	436961	357	1	NA	hypothetical protein
STAIW_v1c04400	1.56396	4.87964	0.320508	0.200184	436954	437553	600	1	NA	hypothetical protein
STAIW_v1c04410	2.58506	21.8618	0.118246	0.59632	437568	438293	726	1	NA	hypothetical protein
STAIW_v1c04420	0.155155	1.52871	0.101494	0.102622	438293	438796	504	1	NA	hypothetical protein
STAIW_v1c04430	0.744745	6.97092	0.106836	0.323229	438768	439187	420	1	NA	hypothetical protein
STAIW_v1c04440	0.572881	8.18448	0.069996	0.366421	439171	439716	546	1	NA	hypothetical protein
STAIW_v1c04450	10.2846	18.1698	0.566025	0.325989	439865	440305	441	1	NA	hypothetical protein
STAIW_v1c04460	8.62027	21.6379	0.398388	0.474103	440312	441073	762	1	NA	chromosome partitioning protein, DNA-binding protein
STAIW_v1c04470	6.82683	17.1216	0.398727	0.418261	441107	441358	252	1	NA	hypothetical protein
STAIW_v1c04480	3.60915	7.90225	0.456724	0.235741	441540	441929	390	1	ssbA	single-strand DNA-binding protein
STAIW_v1c04490	2.65079	6.09411	0.434975	0.203404	441901	442077	177	1	NA	hypothetical protein
STAIW_v1c04500	0.389046	4.59982	0.0845785	0.245078	442106	442306	201	1	NA	hypothetical protein
STAIW_v1c04510	111.624	163.763	0.681621	0.737672	442387	442641	255	-1	NA	hypothetical protein
STAIW_v1c04520	14.4764	30.8188	0.469725	0.520239	442698	444512	1815	1	topA	DNA topoisomerase I
STAIW_v1c04530	5.21321	9.82628	0.530538	0.234821	444573	445262	690	1	NA	hypothetical protein
STAIW_v1c04540	2.14242	13.3689	0.160254	0.456486	445408	445626	219	1	NA	hypothetical protein
STAIW_v1c04550	1.34202	9.45923	0.141874	0.379991	445628	447142	1515	1	NA	hypothetical protein
STAIW_v1c04560	0.620621	4.89187	0.126868	0.247654	447193	447444	252	1	NA	hypothetical protein
STAIW_v1c04570	5.29467	13.6437	0.388066	0.371067	447444	447827	384	1	NA	hypothetical protein
STAIW_v1c04580	17.0816	25.1359	0.67957	0.312236	447827	449941	2115	1	NA	conjugation protein
STAIW_v1c04590	322.377	321.161	1.00379	0.0334407	450007	451752	1746	1	NA	hypothetical protein
STAIW_v1c04600	7.02905	7.79127	0.90217	0.0555198	451901	452434	534	1	NA	hypothetical protein
STAIW_v1c04610	1.10583	2.17911	0.507471	0.0807268	452606	453595	990	1	bgl	beta glucosidase
STAIW_v1c04620	1.8292	9.01134	0.202988	0.351334	453603	453773	171	1	NA	hypothetical protein
STAIW_v1c04630	4.13904	19.5166	0.212077	0.533809	453942	454470	529	1	NA	sugar kinase, ROK family
STAIW_v1c04650	26.5036	38.3079	0.691857	0.387764	454567	455817	1251	1	NA	hypothetical protein
STAIW_v1c04660	814.599	779.397	1.04517	0.35414	455894	457015	1122	1	NA	hypothetical protein
STAIW_v1c04670	9.61891	15.0935	0.637289	0.252208	457108	458424	1317	1	NA	hypothetical protein
STAIW_v1c04680	17.4529	15.6327	1.11644	0.0980221	458440	459819	1380	1	NA	hypothetical protein
STAIW_v1c04690	403.209	424.561	0.949709	0.3115	459884	460075	192	-1	NA	hypothetical protein
STAIW_v1c04700	513.526	512.206	1.00258	0.0183533	460373	461335	963	-1	guaC	guanosine 5'-monophosphate oxidoreductase
STAIW_v1c04710	1504.05	3256.67	0.461837	0.95874	461400	462002	603	-1	acpD	azoreductase
STAIW_v1c04720	417.531	356.517	1.17114	0.659798	462133	462792	660	1	udk	uridine kinase
STAIW_v1c04730	7.10893	16.8103	0.422892	0.402254	462901	463230	330	1	NA	hypothetical protein
STAIW_v1c04740	55.8841	44.7495	1.24882	0.343008	463293	464084	792	1	NA	transmembrane protein
STAIW_v1c04750	1.40898	5.55294	0.253735	0.23896	464108	464218	111	1	NA	hypothetical protein
STAIW_v1c04760	447.366	499.87	0.894966	0.576633	464427	466361	1935	1	parE	DNA topoisomerase IV subunit B
STAIW_v1c04770	620.759	594.023	1.04501	0.323689	466393	467364	972	1	NA	hypothetical protein
STAIW_v1c04780	1204.87	1368.91	0.880167	0.698942	467377	470031	2655	1	parC	DNA topoisomerase IV subunit A
STAIW_v1c04790	119.325	53.6475	2.22423	0.846918	470296	470430	135	1	NA	hypothetical protein
STAIW_v1c04800	1.43483	3.76988	0.380603	0.15437	470690	471016	327	1	NA	hypothetical protein
STAIW_v1c04810	10.4264	9.48271	1.09952	0.0600736	471017	471211	195	1	NA	hypothetical protein
STAIW_v1c04820	38.7649	32.8567	1.17982	0.222677	471277	473499	2223	1	recD	exodeoxyribonuclease V subunit alpha
STAIW_v1c04830	20.2736	19.0672	1.06327	0.0625115	473519	474706	1188	1	NA	hypothetical protein
STAIW_v1c04840	262.162	383.621	0.683387	0.84287	474865	476010	1146	1	nagA	N-acetylglucosamine-6-phosphate deacetylase
STAIW_v1c04850	56.163	67.5154	0.831854	0.337167	476000	476581	582	1	NA	hypothetical protein
STAIW_v1c04860	136.468	170.587	0.799991	0.59517	476574	477554	981	1	NA	oxioreductase
STAIW_v1c04870	391.109	540.607	0.723462	0.841674	477556	478218	663	1	deoC	deoxyribose-phosphate aldolase
STAIW_v1c04880	332.819	437.852	0.760117	0.79586	478248	478739	492	1	msrAB	peptide methionine sulfoxide reductase MsrA/MsrB
STAIW_v1c04890	400.403	420.457	0.952302	0.303082	478843	480861	2019	1	NA	hypothetical protein
STAIW_v1c04900	396.421	347.699	1.14013	0.594894	480917	482788	1872	1	ptsG	PTS system glucose-specific IIBC component
STAIW_v1c04910	16.2336	33.2895	0.487648	0.529163	482801	483985	1185	-1	dfp	pantothenate metabolism flavoprotein
STAIW_v1c04920	674.874	1623.12	0.415787	0.969595	484135	484299	165	1	rpsU	30S ribosomal protein S21
STAIW_v1c04930	303.907	333.287	0.911848	0.442778	484378	484905	528	1	NA	hypothetical protein
STAIW_v1c04940	2.78569	6.66564	0.417917	0.223643	484975	485367	393	1	ruvA	Holliday junction DNA helicase RuvA
STAIW_v1c04950	0.554597	5.46432	0.101494	0.275345	485386	485526	141	1	NA	hypothetical protein
STAIW_v1c04960	0.824223	3.04534	0.270651	0.150092	485516	486274	759	1	ruvB	Holliday junction DNA helicase RuvB
STAIW_v1c04980	3.68425	5.80802	0.634339	0.128059	486500	487348	849	1	NA	hypothetical protein
STAIW_v1c04990	258.521	241.107	1.07222	0.318675	487452	488255	804	1	NA	hypothetical protein
STAIW_v1c05000	607.186	519.689	1.16836	0.694296	488332	488586	255	1	NA	hypothetical protein
STAIW_v1c05010	211.244	212.334	0.994866	0.0313707	488794	490444	1651	1	NA	efflux ABC transporter permease
STAIW_v1c05040	30.5345	27.5168	1.10967	0.127645	490742	491161	420	1	NA	hypothetical protein
STAIW_v1c05050	102.501	97.5779	1.05046	0.14195	491148	492862	1715	1	NA	efflux ABC transporter permease
STAIW_v1c05070	371.834	282.506	1.3162	0.780543	493238	493735	498	1	NA	ABC transporter ATP-binding protein
STAIW_v1c05080	94.7857	107.805	0.879234	0.335649	494119	494877	759	1	NA	hypothetical protein
STAIW_v1c05090	402.812	399.271	1.00887	0.0609476	494964	495479	516	1	NA	hypothetical protein
STAIW_v1c05100	81.902	161.117	0.508338	0.854784	495534	496652	1119	1	NA	hypothetical protein
STAIW_v1c05110	22.8316	48.1778	0.473903	0.634315	496654	497475	822	1	NA	hypothetical protein
STAIW_v1c05120	10.616	13.2614	0.800517	0.138086	497502	498326	825	-1	NA	hypothetical protein
STAIW_v1c05130	53.976	54.1724	0.996376	0.0127875	498415	499347	933	1	NA	hypothetical protein
STAIW_v1c05140	109.239	89.5941	1.21926	0.45736	499359	500144	786	1	NA	pyrroline-5-carboxylate reductase
STAIW_v1c05150	76.9106	170.84	0.450192	0.892364	502314	503224	911	1	NA	beta-glucosidase
STAIW_v1c05180	52.8048	145.809	0.36215	0.903772	503590	504054	465	-1	nagB	glucosamine-6-phosphate deaminase
STAIW_v1c05190	20687.7	40176.5	0.514919	0.939328	504211	504441	231	1	NA	hypothetical protein
STAIW_v1c05200	3321.22	1700.57	1.95301	0.940202	504604	504798	195	-1	NA	hypothetical protein
STAIW_v1c05210	27.8601	26.8261	1.03855	0.0516559	504967	505707	741	1	NA	transcriptional regulator
STAIW_v1c05220	137.553	125.317	1.09764	0.285373	505767	506762	996	-1	yqkD	hydrolase
STAIW_v1c05230	1324.68	872.51	1.51823	0.896596	506885	508450	1566	1	NA	hypothetical protein
STAIW_v1c05240	545.569	252.344	2.16201	0.950736	508512	509027	516	1	NA	hypothetical protein
STAIW_v1c05250	2118.9	1733.22	1.22252	0.807682	509046	509501	456	1	NA	hypothetical protein
STAIW_v1c05260	893.694	1000.72	0.893052	0.651058	510145	510921	777	1	NA	hypothetical protein
STAIW_v1c05270	1.34298	4.57109	0.293799	0.196366	512536	513816	1281	1	NA	hypothetical protein
STAIW_v1c05280	0.154085	8.04629	0.0191498	0.374241	513831	514845	1015	1	NA	ABC transporter ATP-binding protein
STAIW_v1c05300	7.47797	11.0518	0.676628	0.180543	514956	516419	1464	1	NA	hypothetical protein
STAIW_v1c05310	1.31647	3.63184	0.362479	0.153588	517442	518035	594	1	NA	hypothetical protein
STAIW_v1c05320	9.59231	10.8893	0.880893	0.0804048	518183	518932	750	1	NA	hypothetical protein
STAIW_v1c05330	1283.24	1047.42	1.22515	0.798942	519207	520079	873	1	NA	hypothetical protein
STAIW_v1c05340	38.8965	28.7429	1.35326	0.345308	520568	521146	579	1	NA	NADPH dehydrogenase
STAIW_v1c05360	1.4562	7.46079	0.195181	0.313477	521214	521750	537	1	NA	hypothetical protein
STAIW_v1c05370	3.53438	10.7372	0.32917	0.343836	521740	522270	531	1	NA	hypothetical protein
STAIW_v1c05380	80.6977	95.6931	0.843297	0.386937	522389	522826	438	1	NA	hypothetical protein
STAIW_v1c05390	11.6932	19.2017	0.608965	0.311868	522933	523253	321	1	NA	hypothetical protein
STAIW_v1c05400	368.854	576.626	0.639677	0.8885	523277	523873	597	1	engB	GTP-binding protein YsxC
STAIW_v1c05410	397.283	537.381	0.739295	0.829347	523926	524795	870	1	NA	HAD family hydrolase
STAIW_v1c05420	1209.28	1694.66	0.71358	0.876541	524866	525690	825	1	NA	aldo/keto reductase
STAIW_v1c05430	546.001	645.61	0.845713	0.720469	525726	526289	564	1	NA	acetyltransferase, GNAT family
STAIW_v1c05440	455.838	699.687	0.651489	0.891536	526316	526561	246	-1	NA	hypothetical protein
STAIW_v1c05450	200.576	95.7646	2.09447	0.896596	526657	526833	177	1	NA	MarR family transcriptional regulator
STAIW_v1c05460	459.39	508.626	0.903198	0.553864	527152	527550	399	1	NA	hypothetical protein
STAIW_v1c05470	353.786	302.261	1.17046	0.634361	527669	528370	702	1	NA	ABC transporter ATP-binding protein
STAIW_v1c05480	231.754	173.026	1.33941	0.729761	528372	529307	936	1	NA	ABC transporter ATP-binding protein
STAIW_v1c05490	2545.2	3842.04	0.66246	0.897424	529385	532285	2901	1	ctp	cation-transporting ATPase
STAIW_v1c05500	285.077	212.448	1.34187	0.76196	532459	533406	948	1	NA	hypothetical protein
STAIW_v1c05510	818.965	759.933	1.07768	0.511454	533876	534226	351	1	NA	hypothetical protein
STAIW_v1c05520	733.404	563.844	1.30072	0.822493	534168	534299	132	1	NA	hypothetical protein
STAIW_v1c05530	21.0296	21.4164	0.981936	0.0294848	534431	535315	885	1	NA	ABC transporter permease
STAIW_v1c05540	4.17057	6.16376	0.676628	0.120377	535357	535731	375	1	NA	hypothetical protein
STAIW_v1c05550	12.4256	12.5691	0.98858	0.0183073	536087	537030	944	1	NA	ABC transporter ATP-binding protein
STAIW_v1c05580	35.5446	51.5592	0.689394	0.459062	537171	537962	792	1	NA	hypothetical protein
STAIW_v1c05590	46.0316	43.1682	1.06633	0.105106	538479	539042	564	1	NA	hypothetical protein
STAIW_v1c05600	178.452	197.392	0.904052	0.379117	539763	540698	936	1	NA	hypothetical protein
STAIW_v1c05610	602.975	677.898	0.889478	0.632383	540711	542045	1335	1	NA	lysophospholipase
STAIW_v1c05620	591.785	596.837	0.991535	0.0736431	542045	544339	2295	1	NA	hypothetical protein
STAIW_v1c05630	913.238	999.355	0.913828	0.586845	544388	545992	1605	1	NA	lysophospholipase
STAIW_v1c05640	32.5305	43.1463	0.753957	0.349586	546048	546422	375	1	NA	hypothetical protein
STAIW_v1c05650	114.976	102.026	1.12694	0.324655	546438	546656	219	1	NA	hypothetical protein
STAIW_v1c05660	274.535	267.501	1.0263	0.149678	546649	548553	1905	1	copA	copper transporting ATPase
STAIW_v1c05670	21.5444	43.2407	0.498244	0.585097	548582	549169	588	-1	NA	Xaa-His dipeptidase
STAIW_v1c05680	136.464	169.957	0.802932	0.590432	549289	549492	204	-1	NA	hypothetical protein
STAIW_v1c05690	76.5344	92.8935	0.823894	0.414121	549725	549865	141	-1	NA	hypothetical protein
STAIW_v1c05700	5.30157	13.9294	0.380603	0.378841	550318	550671	354	1	NA	hypothetical protein
STAIW_v1c05710	86.1143	85.6897	1.00495	0.0183993	550837	552298	1462	1	NA	hypothetical protein
STAIW_v1c05730	168.068	139.528	1.20455	0.536477	552486	552686	201	1	NA	hypothetical protein
STAIW_v1c05740	8.849	8.15011	1.08575	0.0453082	552915	553727	813	1	NA	hypothetical protein
STAIW_v1c05750	419.247	187.91	2.23111	0.951196	554058	556700	2643	1	valS	valyl-tRNA synthetase
STAIW_v1c05760	6077.3	5967.29	1.01844	0.285971	556838	556957	120	1	NA	hypothetical protein
STAIW_v1c05770	246.271	161.996	1.52023	0.817663	557002	558990	1989	-1	NA	MATE efflux family protein
STAIW_v1c05780	0.176122	5.20588	0.0338314	0.279531	559176	559619	444	1	NA	hypothetical protein
STAIW_v1c05790	11.9763	16.6588	0.718917	0.216283	560474	560695	222	1	NA	hypothetical protein
STAIW_v1c05800	5.9391	11.7033	0.507471	0.279071	560662	561372	711	1	NA	hypothetical protein
STAIW_v1c05810	3494.38	2588.93	1.34974	0.86196	561812	562630	819	1	NA	hypothetical protein
STAIW_v1c05820	1652.94	1219.84	1.35505	0.862971	562643	564790	2148	1	NA	hypothetical protein
STAIW_v1c05830	2816.67	2362.02	1.19248	0.784315	564879	565490	612	1	NA	hypothetical protein
STAIW_v1c05840	270.424	172.426	1.56835	0.841398	565644	566492	849	1	NA	plectrovirus svts2 orf 1 transmembrane protein
STAIW_v1c05850	167.981	346.997	0.484101	0.931371	566770	567039	270	1	NA	hypothetical protein
STAIW_v1c05860	249.505	371.178	0.672197	0.84678	567407	568135	729	1	NA	ABC transporter ATP-binding protein
STAIW_v1c05870	64.8524	101.907	0.636385	0.682199	568136	568885	750	1	NA	hypothetical protein
STAIW_v1c05880	983.431	818.03	1.20219	0.773551	568932	569174	243	-1	rpsT	30S ribosomal protein S20
STAIW_v1c05890	40.6203	47.1518	0.86148	0.230957	569371	570321	951	1	holA	DNA polymerase III subunit delta
STAIW_v1c05900	954.094	1295.65	0.736383	0.860672	570362	571804	1443	1	NA	hypothetical protein
STAIW_v1c05910	196.757	189.994	1.03559	0.155704	571879	572157	279	1	NA	hypothetical protein
STAIW_v1c05920	139.87	223.666	0.625355	0.828151	572174	573214	1041	1	NA	hypothetical protein
STAIW_v1c05930	26.4002	45.7672	0.576837	0.531233	573296	573763	468	1	NA	hypothetical protein
STAIW_v1c05940	354.539	256.623	1.38156	0.807866	573913	575448	1536	1	NA	hypothetical protein
STAIW_v1c05950	405.982	408.788	0.993136	0.0532199	575503	576081	579	1	coaE	dephospho-CoA kinase
STAIW_v1c05960	883.867	784.536	1.12661	0.656762	576112	576834	723	-1	NA	hypothetical protein
STAIW_v1c05970	45.3323	21.8362	2.07602	0.612098	576930	577550	621	-1	NA	hypothetical protein
STAIW_v1c05980	198.769	108.71	1.82843	0.858602	577565	578878	1314	-1	dinB	DNA polymerase IV
STAIW_v1c05990	199.744	167.641	1.1915	0.553588	578871	579689	819	-1	yqxC	rRNA methyltransferase
STAIW_v1c06000	71.9128	51.5468	1.3951	0.509246	579717	580562	846	-1	NA	hypothetical protein
STAIW_v1c06010	52.0368	49.6744	1.04756	0.0898804	580564	582204	1641	-1	dxs	1-deoxy-D-xylulose-5-phosphate synthase
STAIW_v1c06020	82.0314	49.0986	1.67075	0.662879	582398	582601	204	-1	NA	hypothetical protein
STAIW_v1c06030	475.598	362.831	1.3108	0.800552	582603	583871	1269	-1	xseA	exodeoxyribonuclease VII large subunit
STAIW_v1c06040	7.27923	12.3402	0.589881	0.241628	583894	585354	1461	-1	NA	hypothetical protein
STAIW_v1c06050	202.304	140.295	1.44199	0.762511	585372	585773	402	-1	nusB	transcription antitermination protein NusB
STAIW_v1c06060	479.094	439.51	1.09006	0.477047	585809	586708	900	-1	NA	hypothetical protein
STAIW_v1c06070	324.013	499.7	0.648416	0.880037	586808	587713	906	-1	nfo	endonuclease IV
STAIW_v1c06080	214.145	271.178	0.789687	0.701978	587880	588770	891	-1	ribC/ribF	riboflavin kinase/FAD synthetase
STAIW_v1c06090	97.4644	82.6301	1.17953	0.380267	588775	589050	276	-1	NA	hypothetical protein
STAIW_v1c06100	0.704488	6.94117	0.101494	0.323367	589168	589389	222	-1	NA	hypothetical protein
STAIW_v1c06110	57.8609	75.6359	0.764993	0.459154	589938	590210	273	-1	NA	hypothetical protein
STAIW_v1c06120	1.28194	3.36817	0.380603	0.142594	590263	590628	366	-1	NA	hypothetical protein
STAIW_v1c06130	3.63713	3.58358	1.01494	0.0120055	590960	591217	258	-1	NA	hypothetical protein
STAIW_v1c06140	4.27313	33.6817	0.126868	0.710258	591443	591625	183	-1	NA	hypothetical protein
STAIW_v1c06150	6.45885	6.81832	0.947279	0.0327047	591628	591966	339	-1	NA	hypothetical protein
STAIW_v1c06160	33.6336	25.6823	1.3096	0.291674	591969	592154	186	-1	NA	hypothetical protein
STAIW_v1c06170	5.70195	20.8669	0.273254	0.523183	592155	592346	192	-1	NA	hypothetical protein
STAIW_v1c06180	63.5064	96.6589	0.657015	0.651012	592321	592650	330	-1	NA	ABC transporter ATP-binding protein/permease
STAIW_v1c06190	4.19454	7.08478	0.592049	0.160672	593017	593277	261	-1	NA	hypothetical protein
STAIW_v1c06200	6.75287	3.99207	1.69157	0.155658	593348	593926	579	-1	NA	hypothetical protein
STAIW_v1c06210	3.91603	5.06412	0.773289	0.0805888	594157	594795	639	1	NA	hypothetical protein
STAIW_v1c06220	22.0689	34.6129	0.637592	0.415685	594836	596224	1389	-1	bgl	6-phospho-beta-glucosidase
STAIW_v1c06230	9.68168	7.33781	1.31942	0.130405	596214	596423	210	-1	NA	hypothetical protein
STAIW_v1c06240	33.388	46.9554	0.711058	0.414811	596475	598699	2225	-1	NA	PTS system sucrose-specific IIBC component
STAIW_v1c06260	4.41798	3.48235	1.26868	0.0694572	598789	599319	531	-1	NA	hypothetical protein
STAIW_v1c06270	77.5123	48.6613	1.59289	0.624517	599309	599536	228	-1	NA	hypothetical protein
STAIW_v1c06280	105.488	120.655	0.874298	0.364305	599574	600808	1235	-1	NA	hypothetical protein
STAIW_v1c06300	32.9816	31.4477	1.04877	0.0689052	600898	601191	294	-1	NA	hypothetical protein
STAIW_v1c06310	214.903	190.655	1.12718	0.44655	601214	601900	687	-1	NA	hypothetical protein
STAIW_v1c06320	211.067	64.6387	3.26533	0.947792	602013	602813	801	1	plsY	glycerol-3-phosphate acyltransferase PlsY
STAIW_v1c06330	5.1241	9.2193	0.555801	0.212925	602827	603528	702	-1	NA	hypothetical protein
STAIW_v1c06340	185.018	385.403	0.480064	0.937167	603875	604333	459	-1	NA	hypothetical protein
STAIW_v1c06350	148.789	394.384	0.37727	0.961546	604321	605019	699	-1	NA	hypothetical protein
STAIW_v1c06360	122.153	148.555	0.822275	0.522447	605082	605693	612	-1	NA	endo-beta-N-acetylglucosaminidase
STAIW_v1c06370	66.9029	120.279	0.556231	0.779991	605782	606501	720	-1	NA	hypothetical protein
STAIW_v1c06380	112.168	228.371	0.491165	0.903588	606710	607738	1029	-1	NA	hypothetical protein
STAIW_v1c06390	180.574	318.61	0.566755	0.886661	607740	607946	207	-1	NA	hypothetical protein
STAIW_v1c06400	111.143	209.382	0.530813	0.869549	607897	608328	432	-1	NA	hypothetical protein
STAIW_v1c06410	78.3391	127.44	0.614714	0.7477	608303	608857	555	-1	NA	hypothetical protein
STAIW_v1c06420	32.2621	47.786	0.675137	0.457176	608885	609616	732	-1	NA	hypothetical protein
STAIW_v1c06430	46.8541	75.6329	0.619494	0.625253	609806	611494	1689	-1	treB	PTS system trehalose-specific transporter subunit IIABC
STAIW_v1c06440	252.905	234.325	1.07929	0.336615	611685	612047	363	-1	NA	hypothetical protein
STAIW_v1c06450	404.153	496.864	0.813408	0.748942	612022	612324	303	-1	NA	hypothetical protein
STAIW_v1c06460	1486.9	1628.04	0.913308	0.619503	612337	612474	138	-1	NA	hypothetical protein
STAIW_v1c06470	663.416	684.559	0.969114	0.272355	612496	613173	678	-1	NA	hypothetical protein
STAIW_v1c06480	43.0537	30.358	1.4182	0.401242	613379	614515	1137	-1	NA	hypothetical protein
STAIW_v1c06490	53.1748	47.7691	1.11316	0.186523	614518	614817	300	-1	NA	hypothetical protein
STAIW_v1c06500	20.7926	14.8453	1.40062	0.254186	614948	615466	519	-1	NA	hypothetical protein
STAIW_v1c06510	202.72	78.0938	2.59586	0.927369	615466	617673	2208	-1	NA	hypothetical protein
STAIW_v1c06520	49.2756	28.145	1.75077	0.55529	617766	618203	438	-1	NA	hypothetical protein
STAIW_v1c06530	8.7953	14.2592	0.616815	0.253358	618326	620281	1956	1	NA	ABC transporter ATP-binding protein
STAIW_v1c06540	0.208529	9.04018	0.0230669	0.400322	620315	621064	750	-1	NA	hypothetical protein
STAIW_v1c06550	2.33427	3.83318	0.608965	0.09885	621232	621432	201	-1	NA	hypothetical protein
STAIW_v1c06560	0.459314	0.678828	0.676628	0.0312328	621433	622113	681	-1	NA	hypothetical protein
STAIW_v1c06570	0.30666	3.62574	0.0845785	0.204094	622148	622657	510	-1	NA	hypothetical protein
STAIW_v1c06580	12143.8	10961.5	1.10786	0.682659	622946	625000	2055	-1	ptsG	PTS system glucose-specific IIBC component
STAIW_v1c06590	148.673	164.24	0.905218	0.335327	625031	625273	243	-1	NA	hypothetical protein
STAIW_v1c06600	3237.91	4232.31	0.765045	0.851794	625571	625789	219	-1	NA	hypothetical protein
STAIW_v1c06610	799.545	1768.01	0.452229	0.961546	625845	627812	1968	-1	tkt	transketolase
STAIW_v1c06620	14.5846	25.0708	0.581735	0.385511	627965	628972	1008	-1	NA	hypothetical protein
STAIW_v1c06630	34.7548	46.0281	0.755077	0.361684	628974	629666	693	-1	NA	ABC transporter ATP-binding protein
STAIW_v1c06640	26.4332	46.3005	0.570905	0.539098	629883	630095	213	1	NA	hypothetical protein
STAIW_v1c06650	5.60561	20.4354	0.274309	0.517847	630113	630391	279	-1	NA	hypothetical protein
STAIW_v1c06660	20.1212	57.6726	0.348886	0.750092	630480	630650	171	-1	NA	hypothetical protein
STAIW_v1c06670	2.43893	9.91248	0.246046	0.357682	631117	631629	513	-1	NA	hypothetical protein
STAIW_v1c06680	3.92392	13.2554	0.296025	0.402254	631577	631855	279	-1	NA	hypothetical protein
STAIW_v1c06690	252.252	260.966	0.966611	0.179163	631940	632311	372	-1	NA	hypothetical protein
STAIW_v1c06700	257.034	306.401	0.83888	0.639282	632277	632621	345	-1	NA	hypothetical protein
STAIW_v1c06710	22601.2	18709.3	1.20802	0.799954	632790	634007	1218	-1	NA	hypothetical protein
STAIW_v1c06720	22.4039	34.8091	0.643622	0.412833	634170	634532	363	-1	NA	hypothetical protein
STAIW_v1c06730	397.586	347.794	1.14316	0.59908	634492	634989	498	-1	NA	hypothetical protein
STAIW_v1c06740	555.706	509.275	1.09117	0.517295	635009	635149	141	-1	NA	hypothetical protein
STAIW_v1c06750	388.34	344.317	1.12786	0.55874	635162	635515	354	-1	NA	hypothetical protein
STAIW_v1c06760	34.2117	41.7338	0.819761	0.266973	635691	635786	96	-1	NA	hypothetical protein
STAIW_v1c06770	359.467	320.241	1.12249	0.539512	635916	636746	831	-1	NA	hypothetical protein
STAIW_v1c06780	460.036	637.941	0.721126	0.849126	636863	637255	393	-1	NA	hypothetical protein
STAIW_v1c06790	34.8125	132.592	0.262553	0.918583	637703	638605	903	-1	NA	hypothetical protein
STAIW_v1c06800	4.36575	11.1332	0.392137	0.327507	638667	639275	609	-1	NA	hypothetical protein
STAIW_v1c06810	5.30157	16.7588	0.316345	0.450368	639401	640108	708	-1	NA	endo-beta-N-acetylglucosaminidase
STAIW_v1c06820	829.585	1125.05	0.737373	0.858326	640229	642058	1830	-1	NA	hypothetical protein
STAIW_v1c06830	63.9239	66.0403	0.967954	0.0780589	642283	643038	756	-1	NA	hypothetical protein
STAIW_v1c06840	789.749	850.033	0.92908	0.514029	643155	644624	1470	-1	guaB	inosine 5'-monophosphate dehydrogenase
STAIW_v1c06850	520.407	532.771	0.976793	0.174931	644637	646175	1539	-1	guaA	GMP synthase
STAIW_v1c06860	497.699	516.054	0.964431	0.256854	646286	646477	192	-1	NA	hypothetical protein
STAIW_v1c06870	889.494	962.647	0.924009	0.534223	646514	647476	963	-1	glk	glucokinase
STAIW_v1c06880	203.219	180.609	1.12519	0.430405	647543	648838	1296	-1	yqeH	GTP-binding protein YqeH
STAIW_v1c06890	84.6475	84.1957	1.00537	0.0191352	648825	649406	582	-1	yqeG	putative phosphatase HAD-superfamily/subfamily IIIa protein
STAIW_v1c06900	267.851	286.934	0.933496	0.333119	649539	650843	1305	-1	NA	hypothetical protein
STAIW_v1c06910	4.71886	27.8963	0.169157	0.643974	651527	652222	696	-1	mtlD	mannitol-1-phosphate 5-dehydrogenase
STAIW_v1c06920	7.9842	1031	0.00774417	0.999816	652697	653362	666	-1	rpe	ribulose-phosphate 3-epimerase
STAIW_v1c06930	28.8391	5104.23	0.00565003	1	653352	653633	282	-1	sgaB	PTS system ascorbate-specific transporter IIB component
STAIW_v1c06940	26.5202	5894.68	0.00449901	1	653638	655359	1722	-1	sgaT	PTS system ascorbate-specific transporter subunits IIC
STAIW_v1c06950	14.5225	1661.28	0.00874177	0.999954	655374	655793	420	-1	sgaA	PTS system, ascorbate-specific IIA componen
STAIW_v1c06960	1.6165	18.3161	0.0882558	0.560764	655936	656709	774	1	NA	hypothetical protein
STAIW_v1c06970	414.026	572.656	0.722993	0.844342	657840	659129	1290	-1	NA	hypothetical protein
STAIW_v1c06980	368.288	598.564	0.615287	0.898574	659816	660187	372	-1	NA	hypothetical protein
STAIW_v1c06990	286.899	360.913	0.794926	0.736891	660431	660883	453	-1	NA	hypothetical protein
STAIW_v1c07000	15.3901	28.6877	0.536469	0.450046	661398	662149	752	-1	NA	MccC family protein
STAIW_v1c07020	17.255	102.006	0.169157	0.912833	662714	663139	426	-1	rpiB	ribose-5-phosphate isomerase B
STAIW_v1c07030	12.7434	58.8981	0.216364	0.81104	663141	663815	675	-1	rpe	ribulose-phosphate 3-epimerase
STAIW_v1c07040	16.9943	55.49	0.306258	0.760994	663805	665709	1905	-1	ptsG	PTS system glucose-specific IIBC component
STAIW_v1c07050	15.9972	67.1264	0.238315	0.829945	665853	666683	831	1	NA	transcriptional regulator
STAIW_v1c07060	0.194523	2.10825	0.0922674	0.134223	666744	667547	804	-1	NA	hypothetical protein
STAIW_v1c07070	0.241352	2.14019	0.112771	0.133671	667680	668327	648	-1	NA	hypothetical protein
STAIW_v1c07080	3.52061	11.2068	0.314149	0.358188	668440	669594	1155	-1	NA	hypothetical protein
STAIW_v1c07090	138.826	162.845	0.852504	0.480543	669870	670679	810	-1	NA	hypothetical protein
STAIW_v1c07100	284.096	377.46	0.752653	0.787259	670904	671230	327	-1	NA	hypothetical protein
STAIW_v1c07110	250.854	390.575	0.642268	0.868813	671402	671704	303	-1	NA	hypothetical protein
STAIW_v1c07120	462.33	532.57	0.86811	0.65437	671768	671881	114	-1	NA	hypothetical protein
STAIW_v1c07130	5.83668	12.4164	0.470078	0.313201	672241	673419	1179	1	NA	hypothetical protein
STAIW_v1c07140	24.061	37.8179	0.636232	0.437167	673426	673698	273	1	NA	hypothetical protein
STAIW_v1c07150	130.951	252.237	0.519158	0.890846	673744	674247	504	1	NA	hypothetical protein
STAIW_v1c07160	174.155	95.7715	1.81844	0.840616	675445	676448	1004	-1	NA	DNA internalization-related competence protein ComEC/Rec2
STAIW_v1c07180	101.169	60.3931	1.67517	0.712557	676451	677713	1263	-1	ugpE	sn-glycerol-3-phosphate ABC transporter permease
STAIW_v1c07190	97.4506	51.6769	1.88577	0.755428	677725	678711	987	-1	ugpA	sn-glycerol-3-phosphate ABC transporter permease
STAIW_v1c07200	108.498	58.3987	1.85788	0.773367	678712	680595	1884	-1	ugpC	sn-glycerol-3-phosphate ABC transporter ATP-binding protein
STAIW_v1c07210	158.078	74.7273	2.1154	0.873321	680608	681537	930	-1	NA	DHH family protein
STAIW_v1c07220	259.597	130.508	1.98912	0.903542	681541	681834	294	-1	NA	hypothetical protein
STAIW_v1c07230	517.206	260.878	1.98255	0.935419	681897	682010	114	-1	NA	hypothetical protein
STAIW_v1c07240	222.065	112.822	1.96827	0.887489	682010	682864	855	-1	NA	hypothetical protein
STAIW_v1c07250	267.663	133.906	1.99889	0.906164	682834	683436	603	-1	NA	hypothetical protein
STAIW_v1c07260	128.385	563.478	0.227844	0.987259	683824	684024	201	1	NA	hypothetical protein
STAIW_v1c07270	33.6854	169.108	0.199194	0.952576	684044	684238	195	1	NA	hypothetical protein
STAIW_v1c07280	11.9969	19.7722	0.606759	0.318215	684310	685026	717	-1	pnuC	nicotinamide mononucleotide transporter PnuC
STAIW_v1c07290	21.9504	43.2544	0.507471	0.575069	685005	685118	114	-1	NA	hypothetical protein
STAIW_v1c07300	14.9686	22.5462	0.663909	0.30483	685111	686019	909	-1	NA	hypothetical protein
STAIW_v1c07310	44.3123	39.8076	1.11316	0.166053	686030	686989	960	-1	draG	ADP-ribosylglycohydrolase
STAIW_v1c07320	409.161	262.353	1.55958	0.872907	687144	688787	1644	-1	NA	hypothetical protein
STAIW_v1c07330	2.9961	7.08478	0.422892	0.232015	689014	689274	261	-1	NA	hypothetical protein
STAIW_v1c07340	4.14687	11.6738	0.35523	0.351242	689243	689506	264	-1	NA	hypothetical protein
STAIW_v1c07350	12.0814	51.6908	0.233725	0.774471	689488	690432	945	-1	NA	hypothetical protein
STAIW_v1c07360	3.41229	6.7241	0.507471	0.186569	690525	691349	825	-1	NA	hypothetical protein
STAIW_v1c07370	0.744745	11.0067	0.0676628	0.436753	691436	691645	210	-1	NA	hypothetical protein
STAIW_v1c07380	1.81645	9.8434	0.184535	0.375391	691718	692578	861	1	treB	PTS system trehalose-specific IIBC component
STAIW_v1c07390	0.230673	14.0912	0.01637	0.511776	692606	692944	339	1	NA	hypothetical protein
STAIW_v1c07400	14.9076	30.2713	0.492467	0.501978	693203	696129	2927	-1	NA	glycoside hydrolase family protein
STAIW_v1c07420	6.35112	8.3435	0.761206	0.116927	696233	696823	591	-1	NA	hypothetical protein
STAIW_v1c07430	72.9398	47.6878	1.52953	0.584867	697167	698549	1383	-1	ykbA	amino acid permease
STAIW_v1c07440	49.2611	30.6699	1.60617	0.510672	698539	699573	1035	-1	NA	putative hydrolase
STAIW_v1c07450	1.3719	6.30794	0.217488	0.274425	699761	700102	342	1	NA	hypothetical protein
STAIW_v1c07460	74.2366	799.15	0.0928944	0.998712	700173	702896	2724	-1	NA	DEAD/DEAH family helicase
STAIW_v1c07470	403.026	9124.91	0.0441677	1	703019	704311	1293	-1	glpU	glycerophosphodiester transporter
STAIW_v1c07500	177.543	3719.09	0.0477383	1	704450	705159	710	-1	glpQ	glycerophosphoryl diester phosphodiesterase
STAIW_v1c07520	856.086	23200.1	0.0369002	1	705193	706701	1509	-1	glpK	glycerol kinase
STAIW_v1c07530	896.916	24934.6	0.0359707	1	706714	707871	1158	-1	glpO	glycerol-3-phosphate oxidase
STAIW_v1c07540	847.593	22103.8	0.0383461	1	707897	708685	789	-1	glpF	glycerol uptake facilitator protein
STAIW_v1c07550	0.445574	2.74384	0.162391	0.154646	709253	710656	1404	-1	NA	hypothetical protein
STAIW_v1c07560	12.5503	11.4144	1.09952	0.0681233	710727	711050	324	-1	NA	hypothetical protein
STAIW_v1c07570	0.140898	2.77647	0.0507471	0.171803	711149	711703	555	-1	NA	hypothetical protein
STAIW_v1c07580	112.953	275.579	0.409875	0.941904	711856	713835	1980	-1	nagE	PTS system N-acetylglucosamine-specific IIBC component
STAIW_v1c07590	162.603	597.42	0.272175	0.982843	713945	714196	252	-1	NA	hypothetical protein
STAIW_v1c07600	96.2863	409.833	0.23494	0.983073	714196	715332	1137	-1	NA	tagatose-6-phosphate ketose/aldose isomerase
STAIW_v1c07610	79.2085	771.465	0.102673	0.998298	715335	716108	774	-1	NA	lactose phosphotransferase system repressor
STAIW_v1c07620	13.9019	59.9254	0.231987	0.808418	716274	716453	180	-1	NA	hypothetical protein
STAIW_v1c07630	103.403	275.501	0.375325	0.94793	716453	716815	363	-1	celC	PTS system cellobiose-specific IIA component
STAIW_v1c07640	20.6874	43.2115	0.478746	0.600644	716827	717015	189	-1	NA	hypothetical protein
STAIW_v1c07650	18.8351	28.0287	0.671993	0.338914	717072	718275	1204	-1	lacG	6-phospho-beta-galactosidase
STAIW_v1c07680	19.9303	52.7129	0.378091	0.714443	718292	720653	2362	-1	NA	PTS system, lactose/cellobiose family IIC component
STAIW_v1c07720	0.511099	12.0858	0.0422892	0.466145	720934	721086	153	-1	NA	hypothetical protein
STAIW_v1c07730	43.8153	192.468	0.22765	0.95759	721148	721918	771	-1	NA	DeoR family transcriptional regulator
STAIW_v1c07740	436.283	1017.64	0.428721	0.966789	722026	722871	846	1	NA	fructose/tagatose bisphosphate aldolase, class II
STAIW_v1c07750	234.097	190.736	1.22733	0.637305	722993	723934	942	-1	fruK	1-phosphofructokinase
STAIW_v1c07760	162.851	134.037	1.21497	0.542088	723972	726176	2205	-1	scrA	PTS system sucrose-specific IIBC component
STAIW_v1c07770	235.127	197.702	1.1893	0.586201	726247	726981	735	-1	fruR	DeoR family transcriptional regulator
STAIW_v1c07780	129.406	234.784	0.551171	0.871481	727124	727969	846	1	NA	fructose/tagatose bisphosphate aldolase, class II
STAIW_v1c07790	1473.19	892.235	1.65112	0.914627	728008	728946	939	-1	NA	ABC transporter ATP-binding protein
STAIW_v1c07800	742.162	464.089	1.59918	0.901564	728946	730736	1791	-1	NA	ABC transporter permease
STAIW_v1c07810	1353.34	833.551	1.62359	0.911316	730717	732360	1644	-1	NA	hypothetical protein
STAIW_v1c07820	53.2654	227.791	0.233835	0.964443	732604	732741	138	1	NA	hypothetical protein
STAIW_v1c07830	87.2527	299.537	0.291292	0.965961	732701	732985	285	1	NA	hypothetical protein
STAIW_v1c07840	59.3783	213.788	0.277744	0.95345	733298	734074	777	1	NA	hypothetical protein
STAIW_v1c07850	1.31426	9.49599	0.138401	0.381555	734556	734912	357	-1	NA	hypothetical protein
STAIW_v1c07860	1.66823	10.6838	0.156145	0.40414	734902	735276	375	-1	NA	hypothetical protein
STAIW_v1c07870	27.8846	50.0208	0.557461	0.570055	735379	738474	3096	-1	cas9	CRISPR-associated protein Cas9/Csn1
STAIW_v1c07890	46.6957	38.2275	1.22152	0.286661	738799	739709	911	1	ada	adenosine deaminase
STAIW_v1c07910	5.7825	8.6123	0.671423	0.153726	739896	741058	1163	-1	NA	C4-dicarboxylate anaerobic carrier
STAIW_v1c07930	6.13988	8.06599	0.761206	0.114535	741061	741977	917	-1	NA	cytidine/uridine-specific hydrolase
STAIW_v1c07950	1194.16	1205.43	0.990649	0.099264	742407	743111	705	-1	NA	glucokinase
STAIW_v1c07960	2480.81	3114.26	0.796596	0.827921	743126	743263	138	-1	NA	hypothetical protein
STAIW_v1c07970	139.019	228.623	0.608071	0.839972	743282	743587	306	-1	NA	methyltransferase
STAIW_v1c07980	2.99012	9.22258	0.324218	0.314351	744022	745224	1203	-1	NA	gluconate kinase
STAIW_v1c07990	400.435	595.532	0.672399	0.873137	745744	745950	207	-1	NA	hypothetical protein
STAIW_v1c08000	407.385	671.227	0.606927	0.905198	745998	746660	663	-1	mtn	5'-methylthioadenosine/S-adenosylhomocysteine nucleosidase
STAIW_v1c08010	297.352	472.868	0.628826	0.884591	746660	748624	1965	-1	nadD	nicotinic acid mononucleotide adenylyltransferase
STAIW_v1c08020	3.92392	5.33898	0.734958	0.0935603	748695	750368	1674	-1	NA	hypothetical protein
STAIW_v1c08030	4.4503	8.14318	0.546507	0.198574	750434	750679	246	-1	NA	hypothetical protein
STAIW_v1c08040	3360.03	479.931	7.00107	0.997056	751159	753201	2043	-1	NA	hypothetical protein
STAIW_v1c08050	2506.42	321.029	7.80744	0.997516	753228	755339	2112	-1	NA	hypothetical protein
STAIW_v1c08060	2791.71	500.389	5.57908	0.994434	755354	759886	4533	-1	NA	ABC transporter permease
STAIW_v1c08070	1904.33	486.7	3.91273	0.986523	759916	762048	2133	-1	NA	hypothetical protein
STAIW_v1c08080	3.85324	6.02976	0.639037	0.130543	762095	762784	690	-1	NA	hypothetical protein
STAIW_v1c08090	211.52	157.252	1.3451	0.719319	762941	763672	732	-1	NA	hypothetical protein
STAIW_v1c08100	279.186	193.829	1.44037	0.805796	763705	764658	954	-1	NA	hypothetical protein
STAIW_v1c08110	440.227	261.579	1.68296	0.894296	764719	764880	162	-1	NA	hypothetical protein
STAIW_v1c08120	758.029	409.529	1.85098	0.929899	764887	764997	111	-1	NA	hypothetical protein
STAIW_v1c08130	59.5355	20.6674	2.88064	0.75828	765032	765538	507	-1	NA	hypothetical protein
STAIW_v1c08140	11.5176	14.9316	0.771356	0.166467	765674	765931	258	-1	NA	hypothetical protein
STAIW_v1c08150	753.234	616.85	1.2211	0.774747	766661	768934	2274	-1	NA	hypothetical protein
STAIW_v1c08160	137.381	175.566	0.782503	0.629899	768966	769697	732	-1	NA	hypothetical protein
STAIW_v1c08170	67.0527	166.315	0.403166	0.905336	769784	770653	870	1	ispH	4-hydroxy-3-methylbut-2-enyl diphosphate reductase
STAIW_v1c08180	773.916	475.462	1.62771	0.90529	770671	771465	795	-1	NA	hypothetical protein
STAIW_v1c08190	1478.21	1055.75	1.40014	0.875529	771458	772150	693	-1	trmK	tRNA: m1A22 methyltransferase
STAIW_v1c08200	1702.84	1352.75	1.2588	0.824011	772153	773571	1419	-1	rpoD	RNA polymerase sigma factor RpoD
STAIW_v1c08210	392.202	248.316	1.57945	0.873965	773574	775511	1938	-1	dnaG	DNA primase
STAIW_v1c08220	1208.19	831.522	1.45298	0.882659	775528	776895	1368	-1	glyS	glycyl-tRNA synthetase
STAIW_v1c08230	357.335	237.34	1.50558	0.849678	777000	777782	783	-1	recO	DNA repair protein recO
STAIW_v1c08240	855.937	548.458	1.56062	0.899264	777795	778697	903	-1	era	GTP-binding protein Era
STAIW_v1c08250	481.602	426.816	1.12836	0.592226	778715	779848	1134	-1	NA	hypothetical protein
STAIW_v1c08260	154.302	137.584	1.12151	0.372079	779869	780540	672	-1	NA	hypothetical protein
STAIW_v1c08270	569.127	492.76	1.15498	0.672309	780597	781319	723	-1	NA	hypothetical protein
STAIW_v1c08280	940.788	782.987	1.20154	0.765915	781354	782067	714	-1	NA	hypothetical protein
STAIW_v1c08290	254.192	370.8	0.685522	0.836937	782110	782520	411	-1	cdd	cytidine deaminase
STAIW_v1c08300	45.7101	94.9129	0.4816	0.78965	782524	782937	414	-1	NA	diacylglycerol kinase
STAIW_v1c08310	88.5263	100.145	0.883982	0.309476	784080	784556	477	-1	yqfG	metalloprotease
STAIW_v1c08320	0.372372	8.07159	0.0461337	0.368997	784982	785191	210	-1	NA	hypothetical protein
STAIW_v1c08330	0.491813	7.75316	0.0634339	0.356394	785341	785658	318	-1	NA	hypothetical protein
STAIW_v1c08340	2.42475	4.77811	0.507471	0.146044	785804	786190	387	-1	NA	hypothetical protein
STAIW_v1c08350	3.69622	4.62813	0.798643	0.0686753	786190	788220	2031	-1	NA	bacteriocin ABC transporter
STAIW_v1c08370	367.178	220.995	1.66148	0.883349	788283	788768	486	-1	rimP	ribosome maturation factor RimP
STAIW_v1c08380	1019.98	705.815	1.4451	0.878565	788828	793291	4464	-1	polC	DNA polymerase III subunit alpha (PolC)
STAIW_v1c08390	747.818	484.723	1.54277	0.894572	793316	794551	1236	-1	rseP	inner membrane zinc metalloprotease
STAIW_v1c08400	542.917	335.7	1.61727	0.893882	794544	795680	1137	-1	dxr	1-deoxy-D-xylulose 5-phosphate reductoisomerase
STAIW_v1c08410	254.519	148.043	1.71923	0.863155	795684	796778	1095	-1	cdsA	phosphatidate cytidylyltransferase
STAIW_v1c08420	718.29	579.751	1.23896	0.784499	796765	797454	690	-1	uppS	undecaprenyl pyrophosphate synthase
STAIW_v1c08430	562.146	515.238	1.09104	0.518813	797499	798563	1065	-1	pepQ	Xaa-Pro dipeptidase
STAIW_v1c08440	210.701	147.673	1.4268	0.761822	798632	798775	144	-1	NA	hypothetical protein
STAIW_v1c08450	891.14	915.107	0.973809	0.262879	798919	799749	831	1	NA	hypothetical protein
STAIW_v1c08460	935.038	947.131	0.987232	0.14793	800608	801918	1311	-1	deoA	thymidine phosphorylase
STAIW_v1c08470	762.693	691.882	1.10235	0.584453	801936	802835	900	-1	plsC	1-acyl-sn-glycerol-3-phosphate acyltransferase
STAIW_v1c08480	685.023	596.092	1.14919	0.678611	802839	803309	471	-1	dfrA	dihydrofolate reductase
STAIW_v1c08490	278.997	271.347	1.02819	0.156348	803309	804178	870	-1	thyA	thymidylate synthase
STAIW_v1c08500	513.039	315.869	1.62422	0.892778	804256	804576	321	-1	acpS	holo-[acyl-carrier-protein] synthase
STAIW_v1c08510	313.716	259.553	1.20868	0.665225	804582	806105	1524	-1	NA	hypothetical protein
STAIW_v1c08520	7.81982	21.0595	0.37132	0.480589	806207	807106	900	1	rnhC	ribonuclease HIII
STAIW_v1c08530	1940.18	1505.93	1.28836	0.842042	807121	807591	471	-1	comEB	deoxycytidylate deaminase
STAIW_v1c08540	899.745	701.334	1.28291	0.821849	807595	808938	1344	-1	NA	putative rhomboid-like transmembrane protein
STAIW_v1c08550	693.891	396.169	1.7515	0.917111	808956	809864	909	-1	rluD	ribosomal large subunit pseudouridylate synthase D
STAIW_v1c08560	404.704	161.314	2.5088	0.959108	809864	810610	747	-1	lsp	lipoprotein signal peptidase
STAIW_v1c08570	866.48	426.691	2.0307	0.950782	810622	813327	2706	-1	ileS	isoleucyl-tRNA synthetase
STAIW_v1c08580	446.006	500.865	0.890472	0.592226	813759	815060	1302	-1	NA	hypothetical protein
STAIW_v1c08590	81.54	71.5593	1.13947	0.28896	815111	815461	351	-1	NA	hypothetical protein
STAIW_v1c08600	294.747	263.828	1.1172	0.48781	815461	816318	858	-1	NA	RpiR family transcriptional regulator
STAIW_v1c08610	132.23	145.858	0.90657	0.310994	816329	817357	1029	-1	NA	ABC transporter permease protein
STAIW_v1c08620	49.4302	50.8949	0.971221	0.0611316	817361	818344	984	-1	NA	hypothetical protein
STAIW_v1c08630	75.3967	83.0475	0.907874	0.222953	818358	819641	1284	-1	NA	ABC transporter ATP-binding protein
STAIW_v1c08640	59.9603	76.9649	0.77906	0.442916	819650	820588	939	-1	NA	hypothetical protein
STAIW_v1c08650	7497.16	3004.53	2.49529	0.971297	820648	822930	2283	-1	oppA	oligopeptide ABC transporter substrate-binding protein
STAIW_v1c08660	4321.62	1856.67	2.32762	0.967985	822947	825112	2166	-1	oppF	oligopeptide ABC transporter ATP-binding protein
STAIW_v1c08670	3390.16	1611.71	2.10346	0.957222	825117	827006	1890	-1	oppD	oligopeptide ABC transporter ATP-binding protein
STAIW_v1c08680	3895.94	1679.83	2.31925	0.967295	827020	827982	963	-1	oppC	oligopeptide ABC transporter permease
STAIW_v1c08690	2813.99	1075.15	2.6173	0.973781	827994	829223	1230	-1	oppB	oligopeptide ABC transporter permease
STAIW_v1c08700	81.5981	72.1019	1.13171	0.275207	829294	829776	483	1	NA	hypothetical protein
STAIW_v1c08710	58.0433	85.9586	0.675247	0.602576	830216	832411	2196	-1	oppA	oligopeptide ABC transporter substrate-binding protein
STAIW_v1c08720	11.5446	18.0277	0.64038	0.280497	832428	834581	2154	-1	oppF	oligopeptide ABC transporter ATP-binding protein
STAIW_v1c08730	15.3057	28.3328	0.540211	0.444986	834594	836279	1686	-1	oppD	oligopeptide ABC transporter ATP-binding protein
STAIW_v1c08740	10.7093	19.1124	0.560332	0.340386	836293	837066	774	-1	oppC	oligopeptide ABC transporter permease
STAIW_v1c08750	14.5485	25.0851	0.579967	0.386845	837135	837263	129	-1	NA	hypothetical protein
STAIW_v1c08760	6.80543	18.218	0.373555	0.444618	837277	838494	1218	-1	oppB	oligopeptide ABC transporter permease component
STAIW_v1c08770	1.33672	6.58521	0.202988	0.286155	838874	838990	117	-1	NA	hypothetical protein
STAIW_v1c08780	1295.3	766.989	1.68881	0.917893	839179	841347	2169	-1	oppF	oligopeptide ABC transporter ATP-binding protein
STAIW_v1c08790	1657.07	1157.15	1.43203	0.882291	841340	843049	1710	-1	oppD	oligopeptide ABC transporter ATP-binding protein
STAIW_v1c08800	3127.71	3368.92	0.928402	0.594572	843257	843970	714	-1	NA	hypothetical protein
STAIW_v1c08810	3703.98	3374.3	1.0977	0.643054	843989	846334	2346	-1	oppA	oligopeptide ABC transporter substrate-binding protein
STAIW_v1c08820	2833.32	2469.31	1.14741	0.740524	846349	847320	972	-1	oppC	oligopeptide ABC transporter permease
STAIW_v1c08830	1617.69	1402.8	1.15319	0.739558	847323	848597	1275	-1	oppB	oligopeptide ABC transporter permease component
STAIW_v1c08840	4879	2431.73	2.00639	0.947194	848712	848930	219	-1	NA	hypothetical protein
STAIW_v1c08850	1147.41	1089.13	1.05351	0.448942	849007	849315	309	-1	NA	hypothetical protein
STAIW_v1c08860	3165.75	3067.29	1.0321	0.385833	849319	850575	1257	-1	ftsZ	cell division protein FtsZ
STAIW_v1c08870	651.652	476.991	1.36617	0.843836	850593	851912	1320	-1	ftsA	cell division protein FtsA
STAIW_v1c08880	867.379	614.745	1.41096	0.868721	851914	852858	945	-1	mraW	S-adenosyl-methyltransferase MraW
STAIW_v1c08890	1774.3	1223.12	1.45064	0.885925	852858	853289	432	-1	mraZ	cell division protein MraZ
STAIW_v1c08900	37.6753	35.8258	1.05163	0.0775989	853998	854354	357	-1	NA	hypothetical protein
STAIW_v1c08910	6849.63	5737.17	1.1939	0.793468	854423	854599	177	-1	rpmF	50S ribosomal protein L32
STAIW_v1c08920	1280.52	969.469	1.32084	0.847792	854614	855114	501	-1	NA	hypothetical protein
STAIW_v1c08930	449.193	548.06	0.819606	0.75023	855119	857527	2409	-1	pheT	phenylalanyl-tRNA synthetase subunit beta
STAIW_v1c08940	421.389	588.854	0.715609	0.84977	857541	858587	1047	-1	pheS	phenylalanyl-tRNA synthetase subunit alpha
STAIW_v1c08950	2.43103	7.18573	0.338314	0.26104	858624	859202	579	-1	NA	hypothetical protein
STAIW_v1c08960	911.405	827.329	1.10162	0.600736	864498	865703	1206	-1	NA	hypothetical protein
STAIW_v1c08970	1191.09	1927.37	0.617985	0.911408	865819	867234	1416	-1	gapN	glyceraldehyde-3-phosphate dehydrogenase
STAIW_v1c08980	317.57	420.331	0.755524	0.793698	867254	868006	753	-1	spoU	RNA methyltransferase, TrmH family
STAIW_v1c08990	284.448	379.481	0.749571	0.791536	868011	869108	1098	-1	NA	hypothetical protein
STAIW_v1c09000	48.122	79.9343	0.602019	0.654462	869127	869633	507	-1	NA	dUTP diphosphatase
STAIW_v1c09010	1606.45	5269.75	0.304844	0.981601	869701	870981	1281	-1	pgi	glucose-6-phosphate isomerase
STAIW_v1c09020	1720.36	4591.72	0.374666	0.974287	871001	871327	327	-1	NA	hypothetical protein
STAIW_v1c09030	56.042	72.5526	0.772434	0.438546	871416	871655	240	1	NA	NifU-like domain-containing protein
STAIW_v1c09040	532.168	863.929	0.615986	0.90713	871688	873100	1413	-1	sufB	FeS assembly protein SufB
STAIW_v1c09050	427.843	589.454	0.72583	0.84333	873104	873538	435	-1	sufU	FeS assembly protein
STAIW_v1c09060	100.531	162.084	0.620242	0.786661	873555	874769	1215	-1	sufS	cysteine desulfurase
STAIW_v1c09070	235.102	433.502	0.542332	0.914259	874769	875539	771	-1	sufD	FeS assembly protein SufD
STAIW_v1c09080	334.234	558.176	0.598797	0.90276	875539	876282	744	-1	sufC	FeS assembly ATPase SufC
STAIW_v1c09090	3261.1	1967.35	1.65761	0.917111	876490	878886	2397	1	NA	hypothetical protein
STAIW_v1c09100	4942.94	2609.24	1.8944	0.936385	878886	880625	1740	1	NA	hypothetical protein
STAIW_v1c09110	623.286	1112.27	0.560372	0.925805	880681	881088	408	1	hit	histidine triad protein
STAIW_v1c09120	1087.47	932.885	1.1657	0.735649	881142	882104	963	-1	yhaM	3'-5' exoribonuclease YhaM
STAIW_v1c09130	893.351	803.363	1.11201	0.622125	882246	884072	1827	-1	NA	hypothetical protein
STAIW_v1c09140	120.611	71.6058	1.68437	0.75299	884117	884824	708	-1	NA	hypothetical protein
STAIW_v1c09150	689.051	533.393	1.29183	0.815501	884862	886172	1311	-1	gid	tRNA (uracil-5-)-methyltransferase Gid
STAIW_v1c09160	1126.05	1050.87	1.07154	0.518859	886165	886824	660	-1	cutC	copper homeostasis protein
STAIW_v1c09170	564.627	563.516	1.00197	0.0168813	886826	887959	1134	-1	metK	S-adenosylmethionine synthetase
STAIW_v1c09180	122.397	98.4223	1.24359	0.510534	888145	889110	966	-1	NA	hypothetical protein
STAIW_v1c09190	849.497	644.584	1.3179	0.836477	889156	889521	366	-1	NA	hypothetical protein
STAIW_v1c09200	767.931	762.043	1.00773	0.0785649	889593	890360	768	-1	ymdB	putative metallophosphatase
STAIW_v1c09210	284.831	395.975	0.719316	0.822585	890360	890689	330	-1	NA	hypothetical protein
STAIW_v1c09220	543.03	634.955	0.855226	0.707268	890676	891662	987	-1	ftsY	signal recognition particle-docking protein FtsY
STAIW_v1c09230	9.41517	14.4302	0.652463	0.236201	891744	892640	897	1	NA	hypothetical protein
STAIW_v1c09240	2135.83	2135.21	1.00029	0.0118675	892661	893350	690	-1	phoU	phosphate transport system regulator PhoU
STAIW_v1c09250	2335.02	2476.09	0.943025	0.505612	893363	894235	873	-1	pstB	phosphate ABC transporter ATP-binding protein
STAIW_v1c09260	1326.54	1428.94	0.928339	0.559338	894238	896364	2127	-1	pstA	phosphate ABC transporter permease
STAIW_v1c09270	2301.67	2348.96	0.979867	0.26104	896374	897567	1194	-1	pstS	phosphate ABC transporter substrate-binding protein
STAIW_v1c09280	1174.89	1091.49	1.07641	0.545124	897592	900570	2979	-1	smc	chromosome condensation and segregation SMC ATPase
STAIW_v1c09290	258.638	312.837	0.82675	0.665363	900665	901360	696	-1	rnc	ribonuclease III
STAIW_v1c09300	246.655	238.731	1.03319	0.169319	901360	902364	1005	-1	plsX	glycerol-3-phosphate acyltransferase PlsX
STAIW_v1c09310	396.426	212.571	1.86491	0.912144	902702	906514	3813	-1	NA	ABC transporter permease
STAIW_v1c09320	634.147	578.415	1.09635	0.540524	906825	908468	1644	-1	yloV	dihydroxyacetone/glyceraldehyde kinase
STAIW_v1c09330	914.317	412.399	2.21707	0.961638	908584	908895	312	-1	NA	hypothetical protein
STAIW_v1c09340	707.285	526.679	1.34291	0.838914	909129	909329	201	1	rpmB	50S ribosomal protein L28
STAIW_v1c09350	161.482	199.195	0.810677	0.610626	909564	910178	615	-1	thiN	thiamine pyrophosphokinase
STAIW_v1c09360	317.406	297.279	1.06771	0.331187	910171	910848	678	-1	rpe	ribulose-phosphate 3-epimerase
STAIW_v1c09370	301.671	328.391	0.918633	0.411914	910848	911747	900	-1	engC	ribosome biogenesis GTPase
STAIW_v1c09380	398.086	721.233	0.551952	0.925161	911748	912761	1014	-1	NA	serine/threonine protein kinase
STAIW_v1c09390	794.551	581.253	1.36696	0.8523	912810	913568	759	-1	prpC	phosphorylated protein phosphatase
STAIW_v1c09400	525.69	440.473	1.19347	0.719595	913558	914631	1074	-1	yloN	ribosomal RNA large subunit methyltransferase N
STAIW_v1c09410	2.96486	6.32929	0.468435	0.196136	914882	915514	633	-1	NA	hypothetical protein
STAIW_v1c09420	9.79452	5.91472	1.65596	0.198896	915501	915995	495	-1	NA	hypothetical protein
STAIW_v1c09430	254.38	226.912	1.12105	0.464489	916483	917229	747	-1	NA	hypothetical protein
STAIW_v1c09440	124.967	130.501	0.9576	0.147424	917272	918525	1254	-1	sunL	RNA-binding Sun protein
STAIW_v1c09450	371.11	323.858	1.1459	0.597332	918525	919409	885	-1	gmk	guanylate kinase
STAIW_v1c09460	112.18	77.7193	1.44339	0.645998	919402	919974	573	-1	NA	N6-adenine-specific methylase
STAIW_v1c09470	225.992	388.398	0.581856	0.893928	920047	920655	609	1	def	peptide deformylase
STAIW_v1c09480	1228.41	1334.11	0.920768	0.579945	920840	922639	1800	1	NA	metallo-beta-lactamase family protein
STAIW_v1c09490	1006.98	1079.14	0.933132	0.514627	922648	924252	1605	1	NA	putative permease
STAIW_v1c09500	370.471	508.963	0.727894	0.834131	924320	925306	987	1	NA	hypothetical protein
STAIW_v1c09510	12010	14919.3	0.804997	0.820423	925367	926275	909	1	NA	hypothetical protein
STAIW_v1c09520	0.596933	2.15653	0.276802	0.113661	926343	927128	786	-1	NA	hypothetical protein
STAIW_v1c09530	20.2586	13.0408	1.55348	0.300736	927538	928116	579	-1	NA	hypothetical protein
STAIW_v1c09540	1285.66	1194.78	1.07607	0.551288	928267	929463	1197	-1	pgk	phosphoglycerate kinase
STAIW_v1c09550	20.7681	17.1216	1.21298	0.166973	929600	929968	369	-1	NA	hypothetical protein
STAIW_v1c09560	9762.59	10855.3	0.899341	0.682567	930025	931038	1014	-1	gap	glyceraldehyde-3-phosphate dehydrogenase
STAIW_v1c09570	104.786	127.213	0.823701	0.483763	931157	932056	900	-1	dnaI	primosomal protein DnaI
STAIW_v1c09580	66.9029	93.3125	0.716977	0.575667	932058	933317	1260	-1	dnaB	chromosome replication initiation and membrane attachment protein
STAIW_v1c09590	425.308	365.096	1.16492	0.649816	933467	934300	834	-1	mutM	formamidopyrimidine-DNA glycosylase
STAIW_v1c09600	306.82	254.766	1.20432	0.65897	934311	937007	2697	-1	polA	DNA polymerase I
STAIW_v1c09610	71.7013	90.1838	0.795057	0.453128	937061	940057	2997	-1	dnaE	DNA polymerase III subunit alpha
STAIW_v1c09620	1930.12	1589.88	1.21401	0.800414	940258	940638	381	-1	NA	hypothetical protein
STAIW_v1c09630	1137.23	737.639	1.54172	0.90023	940651	940941	291	-1	NA	hypothetical protein
STAIW_v1c09640	522.506	358.126	1.459	0.8592	940931	942118	1188	-1	thiI	thiamine biosynthesis protein ThiI
STAIW_v1c09650	145.863	82.8519	1.76053	0.80276	942133	943884	1752	-1	NA	hypothetical protein
STAIW_v1c09660	519.297	333.621	1.55655	0.883579	944149	944766	618	1	rpsD	30S ribosomal protein S4
STAIW_v1c09670	157.306	108.702	1.44713	0.719871	944816	945331	516	-1	sua5	tRNA threonylcarbamoyladenosine biosynthesis protein
STAIW_v1c09680	460.825	438.516	1.05087	0.317571	945331	946134	804	-1	NA	short-chain dehydrogenase/reductase SDR
STAIW_v1c09690	229.855	233.242	0.985479	0.0814167	946121	946780	660	-1	pgsA	CDP-diacylglycerol-glycerol-3-phosphate 3-phosphatidyltransferase
STAIW_v1c09700	2.54303	23.8031	0.106836	0.622815	946880	947002	123	1	NA	hypothetical protein
STAIW_v1c09710	4.10738	8.71643	0.471223	0.247838	947092	947586	495	1	NA	hypothetical protein
STAIW_v1c09720	760.491	750.134	1.01381	0.140202	947630	948364	735	-1	NA	hypothetical protein
STAIW_v1c09730	1021.21	1229.42	0.830648	0.783395	948376	949623	1248	-1	tyrS	tyrosyl-tRNA synthetase
STAIW_v1c09740	1468.77	1780.53	0.824902	0.798988	949639	950121	483	-1	NA	hypothetical protein
STAIW_v1c09750	609.239	424.411	1.43549	0.86127	950139	950492	354	-1	NA	hypothetical protein
STAIW_v1c09760	849.17	859.472	0.988013	0.139926	950562	951257	696	-1	NA	hypothetical protein
STAIW_v1c09770	633.414	586.837	1.07937	0.485925	951250	952188	939	-1	NA	hypothetical protein
STAIW_v1c09780	207.048	189.699	1.09145	0.34494	952217	953272	1056	-1	pncB	nicotinate phosphoribosyltransferase
STAIW_v1c09790	82.385	92.3499	0.892096	0.276541	953257	953835	579	-1	NA	putative tRNA-binding protein
STAIW_v1c09800	1403.8	665.701	2.10876	0.956808	953915	954745	831	1	degV	DegV family protein
STAIW_v1c09810	2599.45	1789.79	1.45238	0.886799	954761	955591	831	1	degV	DegV family protein
STAIW_v1c09820	1662.98	1283.94	1.29522	0.840478	955617	956480	864	1	degV	DegV family protein
STAIW_v1c09830	392.419	205.107	1.91324	0.915455	956793	957230	438	-1	fur	Fur family transcriptional regulator
STAIW_v1c09840	454.592	156.149	2.91128	0.969135	957232	957456	225	-1	NA	putative acyl carrier protein
STAIW_v1c09850	4.61687	4.92797	0.936869	0.0301748	957986	958798	813	-1	NA	hypothetical protein
STAIW_v1c09860	31.5662	24.5042	1.2882	0.268859	958859	959185	327	-1	NA	hypothetical protein
STAIW_v1c09870	945.058	1044.36	0.904913	0.613523	959451	962447	2997	-1	NA	hypothetical protein
STAIW_v1c09880	108.121	103.587	1.04377	0.131049	962516	963772	1257	-1	NA	hypothetical protein
STAIW_v1c09890	1034.13	1512.29	0.683817	0.887397	963880	965073	1194	-1	ackA	acetate kinase
STAIW_v1c09900	587.917	840.313	0.69964	0.872493	965073	966056	984	-1	eutD	phosphotransacetylase
STAIW_v1c09910	232.617	200.499	1.16019	0.530405	966056	966490	435	-1	coaD	phosphopantetheine adenylyltransferase
STAIW_v1c09920	317.38	201.966	1.57146	0.856578	966596	967345	750	1	NA	putative transcriptional regulator
STAIW_v1c09930	685.423	450.975	1.51987	0.885511	967410	968363	954	-1	ldh	L-lactate dehydrogenase
STAIW_v1c09940	11195.3	10238.7	1.09343	0.647286	968517	968921	405	-1	rpsI	30S ribosomal protein S9
STAIW_v1c09950	10135.2	8711.04	1.16349	0.763523	968921	969376	456	-1	rplM	50S ribosomal protein L13
STAIW_v1c09960	1662.01	472.891	3.51457	0.983303	969488	973612	4125	-1	NA	ABC transporter permease
STAIW_v1c09970	531.282	501.954	1.05843	0.373689	973902	974639	738	-1	truA	tRNA pseudouridine synthase A
STAIW_v1c09980	1083.43	1304.91	0.830271	0.785373	974646	975527	882	-1	cbiQ	cobalt ABC transporter permease
STAIW_v1c09990	1371.23	2231.07	0.614605	0.912557	975545	976762	1218	-1	cbiO	cobalt ABC transporter ATP-binding subunit
STAIW_v1c10000	464.769	850.271	0.546613	0.929715	976750	977952	1203	-1	cbiO	cobalt ABC transporter ATP-binding subunit
STAIW_v1c10010	5857.91	5011.91	1.1688	0.772263	978148	978507	360	-1	rplQ	50S ribosomal protein L17
STAIW_v1c10020	5753.06	4571.45	1.25847	0.828841	978524	979477	954	-1	rpoA	DNA-directed RNA polymerase subunit alpha
STAIW_v1c10030	5896.14	4835.78	1.21927	0.8115	979486	979875	390	-1	rpsK	30S ribosomal protein S11
STAIW_v1c10040	6005.45	4222.85	1.42213	0.881923	979893	980258	366	-1	rpsM	30S ribosomal protein S13
STAIW_v1c10050	6818.33	4078.08	1.67195	0.917985	980306	980419	114	-1	rpmJ	50S ribosomal protein L36
STAIW_v1c10060	5344.23	3096.07	1.72613	0.922815	980472	980699	228	-1	infA	translation initiation factor IF-1
STAIW_v1c10070	3578.12	2351.23	1.52181	0.902254	980699	981472	774	-1	map	methionine aminopeptidase
STAIW_v1c10080	3393.51	2178.39	1.5578	0.90621	981472	982107	636	-1	adk	adenylate kinase
STAIW_v1c10090	3394.63	2216.79	1.53132	0.902254	982116	983540	1425	-1	secY	preprotein translocase subunit SecY
STAIW_v1c10100	5172.86	2949.25	1.75396	0.924747	983541	983978	438	-1	rplO	50S ribosomal protein L15
STAIW_v1c10110	7075.95	4147.45	1.7061	0.920929	983997	984632	636	-1	rpsE	30S ribosomal protein S5
STAIW_v1c10120	7083.29	4170.2	1.69855	0.919411	984650	985000	351	-1	rplR	50S ribosomal protein L18
STAIW_v1c10130	6616.75	4026.88	1.64315	0.915823	985024	985566	543	-1	rplF	50S ribosomal protein L6
STAIW_v1c10140	7826.24	4948.79	1.58145	0.909016	985587	985976	390	-1	rpsH	30S ribosomal protein S8
STAIW_v1c10150	11511.1	7811.57	1.4736	0.891812	985995	986180	186	-1	rpsN	30S ribosomal protein S14
STAIW_v1c10160	5713.12	3777.11	1.51256	0.899264	986200	986754	555	-1	rplE	50S ribosomal protein L5
STAIW_v1c10170	7466.21	4925.68	1.51577	0.899264	986770	987087	318	-1	rplX	50S ribosomal protein L24
STAIW_v1c10180	6179.57	3831.47	1.61284	0.911914	987099	987467	369	-1	rplN	50S ribosomal protein L14
STAIW_v1c10190	7254.85	4410.19	1.64502	0.915823	987485	987742	258	-1	rpsQ	30S ribosomal protein S17
STAIW_v1c10200	4787.37	3097.62	1.5455	0.905336	987745	988527	783	-1	rpmC	50S ribosomal protein L29
STAIW_v1c10210	4435.01	2800.86	1.58344	0.90897	988527	988940	414	-1	rplP	50S ribosomal protein L16
STAIW_v1c10220	4690.13	2613.1	1.79486	0.927829	988943	989653	711	-1	rpsC	30S ribosomal protein S3
STAIW_v1c10230	6377.81	3406.58	1.8722	0.935419	989669	990004	336	-1	rplV	50S ribosomal protein L22
STAIW_v1c10240	4843.65	2910.09	1.66443	0.917985	990027	990296	270	-1	rpsS	30S ribosomal protein S19
STAIW_v1c10250	3534.41	1956.24	1.80673	0.930037	990309	991151	843	-1	rplB	50S ribosomal protein L2
STAIW_v1c10260	3893.45	2109.74	1.84547	0.934269	991205	991489	285	-1	rplW	50S ribosomal protein L23
STAIW_v1c10270	3720.84	1885.99	1.97288	0.944388	991489	992115	627	-1	rplD	50S ribosomal protein L4
STAIW_v1c10280	3812.63	1868.68	2.04027	0.9546	992135	992851	717	-1	rplC	50S ribosomal protein L3
STAIW_v1c10290	4233.33	1959.84	2.16004	0.95874	992902	993210	309	-1	rpsJ	30S ribosomal protein S10
STAIW_v1c10300	9.70249	7.15391	1.35625	0.140294	993359	995792	2434	-1	NA	putative ABC transporter permease
STAIW_v1c10330	19.0483	11.3595	1.67686	0.317985	995746	996057	312	-1	NA	hypothetical protein
STAIW_v1c10340	92.2114	32.6216	2.8267	0.843238	996210	997286	1077	-1	NA	hypothetical protein
STAIW_v1c10350	910.228	537.705	1.6928	0.914673	997392	1002419	5028	-1	NA	efflux ABC transporter, permease protein
STAIW_v1c10360	211.626	214.442	0.98687	0.0731371	1002498	1005173	2676	-1	alaS	alanyl-tRNA synthetase
STAIW_v1c10370	70.3178	87.7977	0.800906	0.438822	1005232	1005489	258	-1	NA	hypothetical protein
STAIW_v1c10380	3168.31	3366.59	0.941105	0.543974	1005561	1007450	1890	-1	pdhD	pyruvate dehydrogenase E3 component
STAIW_v1c10390	2276.13	2651.47	0.858439	0.759338	1007464	1008807	1344	-1	pdhC	pyruvate dehydrogenase E2 component (dihydrolipoamide acetyltransferase)
STAIW_v1c10400	2278.33	2805.76	0.812021	0.815179	1008824	1009813	990	-1	pdhB	pyruvate dehydrogenase E1 component subunit beta
STAIW_v1c10410	1672.03	1904.8	0.877801	0.723367	1009813	1010922	1110	-1	pdhA	pyruvate dehydrogenase E1 component subunit alpha
STAIW_v1c10420	1042.8	1124.61	0.927257	0.543882	1010938	1011933	996	-1	lplA	lipoate protein ligase A
STAIW_v1c10430	223.398	178.452	1.25186	0.651656	1012076	1012948	873	1	yitU	phosphatase
STAIW_v1c10440	765.3	1300.21	0.588597	0.918031	1012984	1013433	450	1	NA	ahpC/TSA family protein
STAIW_v1c10450	163.453	111.768	1.46243	0.736293	1014510	1016282	1773	-1	pepF	oligoendopeptidase F
STAIW_v1c10460	2088.78	1824.88	1.14461	0.726311	1016325	1017665	1341	-1	pepA	leucyl aminopeptidase
STAIW_v1c10470	28.9023	19.6942	1.46755	0.336753	1017722	1018300	579	-1	NA	hypothetical protein
STAIW_v1c10480	8732.92	8281.51	1.05451	0.525621	1018378	1019565	1188	-1	tufA	elongation factor Tu
STAIW_v1c10490	4471.35	3211.33	1.39237	0.876771	1019670	1021739	2070	-1	fusA	elongation factor G
STAIW_v1c10500	4356.71	2627.83	1.65791	0.917157	1021763	1022230	468	-1	rpsG	30S ribosomal protein S7
STAIW_v1c10510	4439.42	2334.16	1.90194	0.936845	1022278	1022697	420	-1	rpsL	30S ribosomal protein S12
STAIW_v1c10520	118.348	85.7458	1.38022	0.621389	1022794	1023537	744	-1	NA	hypothetical protein
STAIW_v1c10530	121.871	292.196	0.417086	0.942824	1023612	1024748	1137	1	NA	hypothetical protein
STAIW_v1c10540	2517.13	1073.29	2.34524	0.968491	1024786	1024986	201	-1	NA	hypothetical protein
STAIW_v1c10550	47.8698	20.352	2.35209	0.665823	1025061	1025537	477	-1	NA	hypothetical protein
STAIW_v1c10560	33.3557	13.7118	2.43264	0.576035	1025524	1026231	708	-1	NA	hypothetical protein
STAIW_v1c10570	626.152	351.56	1.78107	0.915869	1026273	1028759	2487	-1	NA	hypothetical protein
STAIW_v1c10580	857.743	646.339	1.32708	0.84011	1028771	1030246	1476	-1	NA	hypothetical protein
STAIW_v1c10590	6.18121	7.92877	0.779593	0.106164	1030490	1031830	1341	-1	NA	hypothetical protein
STAIW_v1c10600	27.1012	21.5101	1.25993	0.227415	1031823	1032653	831	-1	prmC	N5-glutamine S-adenosyl-L-methionine-dependent methyltransferase
STAIW_v1c10610	497.847	419.289	1.18736	0.705106	1032655	1033740	1086	-1	prfA	peptide chain release factor 1
STAIW_v1c10620	477.748	422.417	1.13099	0.602714	1033756	1034358	603	-1	tdk	thymidine kinase
STAIW_v1c10630	194.057	149.071	1.30177	0.671205	1034363	1035313	951	-1	NA	DHH family protein
STAIW_v1c10640	28.9058	20.5459	1.40689	0.312557	1035327	1037171	1845	-1	NA	hypothetical protein
STAIW_v1c10650	2425.52	1550.13	1.56472	0.907406	1037263	1037547	285	-1	rpmE	50S ribosomal protein L31
STAIW_v1c10660	348.669	252.037	1.3834	0.806624	1037643	1038479	837	-1	NA	transmembrane protein
STAIW_v1c10670	5314.54	6788.09	0.782921	0.837305	1038524	1038736	213	-1	NA	hypothetical protein
STAIW_v1c10680	3266.66	4764.85	0.685574	0.887213	1038753	1039646	894	-1	fbaA	fructose-bisphosphate aldolase
STAIW_v1c10690	473.893	363.511	1.30365	0.794526	1039712	1041307	1596	-1	pyrG	CTP synthetase
STAIW_v1c10700	1075.14	841.847	1.27712	0.824011	1041371	1041832	462	-1	rpoE	DNA directed RNA polymerase subunit delta
STAIW_v1c10710	329.821	297.605	1.10825	0.483303	1041852	1043045	1194	-1	NA	HD superfamily phosphohydrolase
STAIW_v1c10720	265.123	248.459	1.06707	0.30207	1043056	1044492	1437	-1	gltX	glutamyl-tRNA synthetase
STAIW_v1c10730	164.542	143.5	1.14663	0.434131	1044479	1044958	480	-1	ispF	2-C-methyl-D-erythritol 2,4-cyclodiphosphate synthase
STAIW_v1c10740	982.819	853.271	1.15183	0.70759	1045032	1046129	1098	-1	engD	GTP-dependent nucleic acid-binding protein EngD
STAIW_v1c10750	703.065	605.572	1.16099	0.703772	1046159	1047028	870	-1	parB	site-specific DNA-binding protein
STAIW_v1c10760	835.933	734.037	1.13882	0.681279	1047015	1047788	774	-1	parA	chromosome partitioning protein ParA
STAIW_v1c10770	115.5	81.475	1.41761	0.63919	1047833	1048528	696	-1	gidB	16S rRNA methyltransferase GidB
STAIW_v1c10780	637.248	570.609	1.11679	0.60759	1048567	1050135	1569	-1	NA	amino acid permease
STAIW_v1c10790	755.521	672.215	1.12393	0.642088	1050110	1051693	1584	-1	NA	amino acid permease
STAIW_v1c10830	1532.8	1454.1	1.05413	0.474425	1051697	1053568	1872	-1	gidA	tRNA uridine 5-carboxymethylaminomethyl modification protein GidA
STAIW_v1c10840	785.182	761.926	1.03052	0.259936	1053590	1055104	1515	-1	metS	methionyl-tRNA synthetase
STAIW_v1c10850	1672.7	1692.69	0.988191	0.175391	1055107	1055631	525	-1	hprT	hypoxanthine-guanine phosphoribosyltransferase
STAIW_v1c10860	859.638	1328.36	0.647141	0.902852	1055631	1056929	1299	-1	purB	adenylosuccinate lyase
STAIW_v1c10870	606.551	933.164	0.649994	0.897792	1056941	1058230	1290	-1	purA	adenylosuccinate synthetase
STAIW_v1c10880	238.754	269.118	0.887172	0.491582	1058243	1058806	564	-1	pth	peptidyl-tRNA hydrolase
STAIW_v1c10890	403.76	680.544	0.593289	0.909338	1058806	1059840	1035	-1	prs	ribose-phosphate pyrophosphokinase
STAIW_v1c10900	345.949	573.455	0.603272	0.902392	1060042	1061574	1533	1	NA	ABC transporter ATP-binding protein
STAIW_v1c10910	683.51	1072	0.637603	0.903634	1061603	1061764	162	1	NA	hypothetical protein
STAIW_v1c10920	49.8254	53.6374	0.92893	0.130727	1061778	1062455	678	-1	ispE	4-diphosphocytidyl-2-C-methyl-D-erythritol kinase
STAIW_v1c10930	17.9631	18.0834	0.993347	0.0099816	1062448	1063248	801	-1	ksgA	dimethyladenosine transferase
STAIW_v1c10940	19.7336	13.9294	1.41669	0.250092	1063250	1063780	531	-1	NA	primase-like protein
STAIW_v1c10950	10494.1	4438.76	2.3642	0.968905	1063875	1064918	1044	1	mreB2	cell shape determining protein MreB
STAIW_v1c10960	501.224	480.594	1.04293	0.291766	1065128	1066162	1035	1	mreB3	cell shape determining protein MreB
STAIW_v1c10970	280.21	227.326	1.23264	0.675713	1066224	1067879	1656	1	argS	arginyl-tRNA synthetase
STAIW_v1c10980	4970.03	3177.19	1.56429	0.907774	1068044	1069081	1038	1	mreB4	cell shape determining protein MreB
STAIW_v1c10990	4307.33	3931.36	1.09563	0.64402	1069216	1070274	1059	1	mreB5	cell shape determining protein MreB
STAIW_v1c11000	620.667	1159.48	0.535296	0.934039	1070369	1071163	795	-1	tatD	Mg-dependent DNase
STAIW_v1c11010	247.368	287.118	0.861553	0.572723	1071177	1072529	1353	-1	trmE	tRNA modification GTPase TrmE
STAIW_v1c11020	120.902	46.9932	2.57276	0.874425	1072608	1073171	564	-1	NA	hypothetical protein
STAIW_v1c11030	3010.95	1410.88	2.13409	0.957912	1073152	1074369	1218	-1	yidC	inner membrane protein translocase component YidC
STAIW_v1c11040	3018.92	1045.04	2.88882	0.976541	1074376	1074705	330	-1	rnpA	ribonuclease P (protein C5)
STAIW_v1c11050	4606.16	2077.41	2.21726	0.963477	1074714	1074848	135	-1	rpmH	50S ribosomal protein L34
STAIW_v1c11060	142.381	185.755	0.766497	0.663155	210	1124	915	1	NA	hypothetical protein
STAIW_v1c11070	41.7057	106.154	0.392881	0.85276	1380	1559	180	1	NA	hypothetical protein
STAIW_v1c11080	28.3954	61.419	0.462322	0.702162	2110	2814	705	-1	NA	hypothetical protein
STAIW_v1c11090	10309.2	21489	0.479743	0.956854	3030	3476	447	1	NA	hypothetical protein
STAIW_v1c11100	2075.54	2080.35	0.997688	0.0326587	3532	4446	915	1	NA	hypothetical protein
STAIW_v1c11110	868.943	764.131	1.13716	0.683349	4448	5152	705	1	NA	hypothetical protein
STAIW_v1c11120	4290.26	1874.29	2.28901	0.966651	5323	5616	294	1	NA	hypothetical protein
STAIW_v1c11130	1004.15	477.296	2.10382	0.955704	5649	5843	195	1	NA	hypothetical protein
STAIW_v1c11140	13589	15150.2	0.896954	0.699816	5970	6551	582	1	NA	hypothetical protein
STAIW_v1c11150	4959.95	6267.12	0.791425	0.833119	6612	7097	486	1	NA	hypothetical protein
STAIW_v1c11160	1885.45	2182.64	0.863837	0.747332	7157	7588	432	1	NA	hypothetical protein
STAIW_v1c11170	2590.32	2973.8	0.871046	0.74103	7752	8183	432	1	NA	hypothetical protein
STAIW_v1c11180	320.613	283.019	1.13283	0.540248	8564	8863	300	-1	NA	hypothetical protein
STAIW_v1c11190	704.483	1047.56	0.672497	0.888362	8865	9647	783	-1	NA	SOJ-like protein
STAIW_v1c11200	1510.09	1330.34	1.13512	0.702438	10368	10457	90	1	NA	hypothetical protein
STAIW_v1c11210	302.366	265.574	1.13854	0.545354	10465	10869	405	1	NA	hypothetical protein
STAIW_v1r0010	16.3844	104.197	0.157245	0.917755	859262	859366	105	-1	NA	5S ribosomal RNA
STAIW_v1r0020	451.441	1267.88	0.356059	0.975851	859481	862388	2908	-1	NA	23S ribosomal RNA
STAIW_v1r0030	216.509	669.579	0.323351	0.978105	862688	864196	1509	-1	NA	16S ribosomal RNA
STAIW_v1t010	442.437	223.031	1.98375	0.930957	157869	157944	76	1	NA	tRNA-Asn
STAIW_v1t020	897.221	373.07	2.40497	0.968261	157952	158027	76	1	NA	tRNA-Glu
STAIW_v1t030	1868.53	642.734	2.90715	0.976679	158045	158120	76	1	NA	tRNA-Val
STAIW_v1t040	1926.15	616.376	3.12495	0.980773	158129	158204	76	1	NA	tRNA-Thr
STAIW_v1t050	2983.88	1007.69	2.9611	0.977829	158707	158782	76	1	NA	tRNA-Lys
STAIW_v1t060	2623.78	895.558	2.92977	0.976909	158787	158871	85	1	NA	tRNA-Leu
STAIW_v1t070	10.4264	36.9826	0.281928	0.669779	170301	170375	75	1	NA	tRNA-Cys
STAIW_v1t080	877.445	212.129	4.13637	0.98873	170558	170634	77	1	NA	tRNA-Arg
STAIW_v1t090	2256.58	676.412	3.3361	0.982245	170687	170763	77	1	NA	tRNA-Pro
STAIW_v1t100	2629.93	1086.77	2.41995	0.969733	170786	170861	76	1	NA	tRNA-Ala
STAIW_v1t110	6574.74	2449.49	2.68412	0.974287	170867	170943	77	1	NA	tRNA-Met
STAIW_v1t120	12664	4592.8	2.75737	0.975805	170962	171038	77	1	NA	tRNA-Met
STAIW_v1t130	13115.4	5017.17	2.61411	0.973781	171086	171178	93	1	NA	tRNA-Ser
STAIW_v1t140	9634.84	4038.88	2.38552	0.969181	171188	171263	76	1	NA	tRNA-Met
STAIW_v1t150	6312.73	3209.96	1.96661	0.944388	171268	171344	77	1	NA	tRNA-Asp
STAIW_v1t160	3430.43	1867.38	1.83703	0.934223	171352	171427	76	1	NA	tRNA-Phe
STAIW_v1t170	168.583	78.0476	2.16	0.883671	171577	171653	77	1	NA	tRNA-Ile
STAIW_v1t180	1158.36	340.361	3.40334	0.982291	205675	205765	91	1	NA	tRNA-Ser
STAIW_v1t190	215.299	270.165	0.796917	0.692134	315828	315904	77	1	NA	tRNA-Arg
STAIW_v1t200	1686.54	962.046	1.75308	0.924241	386636	386709	74	1	NA	tRNA-Gly
STAIW_v1t210	8176.54	4887.72	1.67287	0.917985	799824	799912	89	-1	NA	tRNA-Leu
STAIW_v1t220	11091.8	6640.23	1.67039	0.917985	799930	800005	76	-1	NA	tRNA-Lys
STAIW_v1t230	4212.28	2629.87	1.60171	0.910902	800026	800100	75	-1	NA	tRNA-Gln
STAIW_v1t240	2567.51	1623.49	1.58147	0.908832	800106	800189	84	-1	NA	tRNA-Tyr
STAIW_v1t250	1946.72	1068.52	1.82189	0.933625	800203	800278	76	-1	NA	tRNA-Thr
STAIW_v1t260	92.3304	55.6966	1.65774	0.687626	909442	909524	83	1	NA	tRNA-Leu
STAIW_v1t270	419.801	227.086	1.84864	0.913799	956531	956606	76	-1	NA	tRNA-Trp
STAIW_v1t280	586.487	324.408	1.80787	0.919181	956656	956731	76	-1	NA	tRNA-Trp
STAIW_v1t290	257.231	255.472	1.00689	0.0419963	959253	959328	76	-1	NA	tRNA-His
